# Supplementary material for: Neuronal Cells Display Distinct Stability Controls of Alternative Polyadenylation mRNA Isoforms, Long Non-Coding RNAs, and Mitochondrial RNAs
Source: Front Genet. 2022 May 18;13:840369. doi: 10.3389/fgene.2022.840369 (PMC9159357; doi:10.3389/fgene.2022.840369)
Supplement: Supplementary file 1 [file DataSheet1.zip]

Archive with 3 entries (3 files):
- Suppl Table 1  & 3.DOCX
- Suppl Table 2.XLS
- Suppl. Figures.PDF
