# Supplementary material for: Neuronal Cells Display Distinct Stability Controls of Alternative Polyadenylation mRNA Isoforms, Long Non-Coding RNAs, and Mitochondrial RNAs
Source: Front Genet. 2022 May 18;13:840369. doi: 10.3389/fgene.2022.840369 (PMC9159357; doi:10.3389/fgene.2022.840369)
Supplement: Supplementary file 1 [file DataSheet1.zip › Suppl Table 2.XLS]

## Sheet: Supplementary Table 2
PAS ID	Chromosome	Strand	Position	HEK293T SS	SH SY5Y SS	HepG2 SS	Gene Type	Gene ID	Gene Symbol
chr1:16442:-	chr1	-	16442	1.39865	0.391395	0.904166	intron	653635	WASH7P
chr1:265933:-	chr1	-	265933	NA	0.0684161	Inf	intergenic
chr1:564599:+	chr1	+	564599	1.01284	Inf	0.686966	intergenic
chr1:564951:-	chr1	-	564951	0.0562687	Inf	Inf	intergenic
chr1:565815:+	chr1	+	565815	0.759628	Inf	NA	intergenic
chr1:566442:-	chr1	-	566442	0.531761	Inf	NA	ncRNA	102465432	NA
chr1:566450:+	chr1	+	566450	0.379814	8.6177	1.66334	intergenic
chr1:566573:+	chr1	+	566573	0.371384	2.87803	1.94764	intergenic
chr1:567488:-	chr1	-	567488	1.73875	1.69892	NA	ncRNA	102465432	NA
chr1:567548:-	chr1	-	567548	NA	1.16287	NA	ncRNA	102465432	NA
chr1:567575:-	chr1	-	567575	NA	1.02525	NA	ncRNA	102465432	NA
chr1:567579:+	chr1	+	567579	NA	1.39413	NA	intergenic
chr1:567619:+	chr1	+	567619	Inf	1.89459	NA	intergenic
chr1:567666:+	chr1	+	567666	1.51926	2.22668	Inf	intergenic
chr1:567692:+	chr1	+	567692	NA	Inf	NA	intergenic
chr1:567782:+	chr1	+	567782	Inf	Inf	Inf	intergenic
chr1:568072:+	chr1	+	568072	0.916389	Inf	3.02247	intergenic
chr1:568749:-	chr1	-	568749	Inf	0.655546	1.19377	intergenic
chr1:568843:+	chr1	+	568843	4.14606	7.18916	NA	intergenic
chr1:569609:+	chr1	+	569609	2.90364	Inf	NA	intergenic
chr1:569718:+	chr1	+	569718	NA	Inf	NA	intergenic
chr1:569756:+	chr1	+	569756	1.02621	2.97609	0.836304	intergenic
chr1:569880:-	chr1	-	569880	1.13893	0.863434	0.23805	intergenic
chr1:569918:-	chr1	-	569918	0.626015	0.756306	0.76007	intergenic
chr1:569955:+	chr1	+	569955	2.02567	Inf	0.641045	intergenic
chr1:569982:+	chr1	+	569982	0.829415	Inf	Inf	intergenic
chr1:570035:+	chr1	+	570035	1.02905	1.06563	Inf	intergenic
chr1:626232:-	chr1	-	626232	NA	NA	NA	intergenic
chr1:719344:+	chr1	+	719344	NA	NA	NA	p-lncRNA
chr1:722566:+	chr1	+	722566	NA	NA	0	p-lncRNA
chr1:723053:+	chr1	+	723053	0.506418	NA	NA	p-lncRNA
chr1:759706:-	chr1	-	759706	0	0.43703	NA	ncRNA	79854	LINC00115
chr1:761586:-	chr1	-	761586	0.34606	0.108423	0.580143	ncRNA	79854	LINC00115
chr1:761586:-	chr1	-	761586	0.34606	0.108423	0.580143	ncRNA	79854	LINC00115
chr1:764784:+	chr1	+	764784	0	NA	NA	ncRNA	643837	LINC01128
chr1:777381:+	chr1	+	777381	0.773158	0.20504	1.49718	ncRNA	643837	LINC01128
chr1:778972:+	chr1	+	778972	Inf	Inf	0.141985	ncRNA	643837	LINC01128
chr1:779745:+	chr1	+	779745	4.70982	0.348006	0.471593	ncRNA	643837	LINC01128
chr1:779951:+	chr1	+	779951	0.296224	0.473727	0.746479	ncRNA	643837	LINC01128
chr1:782030:+	chr1	+	782030	NA	NA	NA	ncRNA	643837	LINC01128
chr1:784663:+	chr1	+	784663	NA	NA	NA	ncRNA	643837	LINC01128
chr1:786499:+	chr1	+	786499	0.606313	0.12697	0.438209	ncRNA	643837	LINC01128
chr1:789476:+	chr1	+	789476	0.884166	Inf	1.07068	ncRNA	643837	LINC01128
chr1:789767:+	chr1	+	789767	0.578617	0.533169	0.385106	ncRNA	643837	LINC01128
chr1:789803:+	chr1	+	789803	0.120985	NA	0.664006	ncRNA	643837	LINC01128
chr1:791326:+	chr1	+	791326	0.313988	0.220581	NA	ncRNA	643837	LINC01128
chr1:792521:+	chr1	+	792521	NA	0.457972	Inf	ncRNA	643837	LINC01128
chr1:792555:+	chr1	+	792555	1.64736	0.198889	1.35519	ncRNA	643837	LINC01128
chr1:794826:+	chr1	+	794826	0.282761	1.35698	NA	ncRNA	643837	LINC01128
chr1:794826:+	chr1	+	794826	0.282761	1.35698	NA	ncRNA	643837	LINC01128
chr1:794957:+	chr1	+	794957	NA	NA	NA	intergenic
chr1:807249:+	chr1	+	807249	NA	NA	NA	intergenic
chr1:841131:+	chr1	+	841131	0.490435	4.70354	NA	p-lncRNA
chr1:841200:+	chr1	+	841200	NA	NA	NA	p-lncRNA
chr1:852244:+	chr1	+	852244	0.302462	2.00397	NA	p-lncRNA
chr1:852250:-	chr1	-	852250	1.15473	0.89045	NA	p-lncRNA	100130417	LINC02593
chr1:852826:-	chr1	-	852826	Inf	NA	NA	p-lncRNA	100130417	LINC02593
chr1:852946:+	chr1	+	852946	Inf	NA	NA	intergenic
chr1:852953:-	chr1	-	852953	0.781499	Inf	NA	p-lncRNA	100130417	LINC02593
chr1:853535:+	chr1	+	853535	1.98773	1.11645	NA	intergenic
chr1:853732:-	chr1	-	853732	1.15949	2.31535	NA	p-lncRNA	100130417	LINC02593
chr1:855621:-	chr1	-	855621	3.96716	NA	NA	p-lncRNA
chr1:856399:+	chr1	+	856399	0.495179	1.1893	Inf	intergenic
chr1:867497:+	chr1	+	867497	0.218797	0.108044	NA	intron	148398	SAMD11
chr1:875567:+	chr1	+	875567	2.34021	Inf	NA	intron	148398	SAMD11
chr1:879583:-	chr1	-	879583	1.62542	3.26244	1.46194	3UTR	26155	NOC2L
chr1:879646:-	chr1	-	879646	1.49187	Inf	0.888464	3UTR	26155	NOC2L
chr1:879954:+	chr1	+	879954	1.81894	2.80371	NA	3UTR	148398	SAMD11
chr1:882482:+	chr1	+	882482	NA	0.442266	NA	3UTR	148398	SAMD11
chr1:901094:+	chr1	+	901094	1.24528	2.53869	1.10865	3UTR	339451	KLHL17
chr1:911231:+	chr1	+	911231	Inf	NA	Inf	3UTR	84069	PLEKHN1
chr1:921938:-	chr1	-	921938	0	NA	NA	intergenic
chr1:931379:-	chr1	-	931379	0.599444	2.59815	0.495002	3UTR	57801	HES4
chr1:934342:-	chr1	-	934342	1.67535	2.22051	1.23156	3UTR	57801	HES4
chr1:934371:+	chr1	+	934371	0.659918	NA	NA	intergenic
chr1:936415:+	chr1	+	936415	3.03851	0.993789	0.14283	intergenic
chr1:936443:+	chr1	+	936443	1.09094	0.76966	0.746726	intergenic
chr1:945912:+	chr1	+	945912	NA	NA	NA	intergenic
chr1:946779:-	chr1	-	946779	NA	NA	Inf	3UTR	401934	RNF223
chr1:949920:+	chr1	+	949920	1.38003	0.392721	2.31893	3UTR	9636	ISG15
chr1:990426:+	chr1	+	990426	NA	NA	Inf	3UTR	375790	AGRN
chr1:991496:+	chr1	+	991496	2.27307	4.69784	2.52986	3UTR	375790	AGRN
chr1:996647:-	chr1	-	996647	Inf	NA	0.543699	3UTR	401934	RNF223
chr1:1001015:-	chr1	-	1001015	NA	Inf	0.283971	intergenic
chr1:1001724:+	chr1	+	1001724	Inf	NA	1.49372	ncRNA	100288175	LOC100288175
chr1:1001759:+	chr1	+	1001759	0.72591	Inf	0.247448	ncRNA	100288175	LOC100288175
chr1:1001836:+	chr1	+	1001836	0.719775	Inf	0.723653	ncRNA	100288175	LOC100288175
chr1:1017203:-	chr1	-	1017203	1.3581	1.46675	1.19889	3UTR	54991	C1orf159
chr1:1017615:-	chr1	-	1017615	1.57743	6.1676	2.97232	3UTR	54991	C1orf159
chr1:1018700:-	chr1	-	1018700	Inf	Inf	Inf	intron	54991	C1orf159
chr1:1028713:-	chr1	-	1028713	NA	NA	NA	intron	54991	C1orf159
chr1:1041870:-	chr1	-	1041870	0.253209	0	NA	intron	54991	C1orf159
chr1:1045703:-	chr1	-	1045703	NA	NA	NA	intron	54991	C1orf159
chr1:1058283:-	chr1	-	1058283	NA	NA	0.30292	intergenic
chr1:1060254:-	chr1	-	1060254	NA	NA	0.26125	intergenic
chr1:1089271:-	chr1	-	1089271	NA	NA	Inf	intergenic
chr1:1097320:+	chr1	+	1097320	NA	NA	Inf	p-lncRNA
chr1:1105718:+	chr1	+	1105718	NA	NA	0.195758	p-lncRNA	554210	MIR429
chr1:1146725:-	chr1	-	1146725	NA	2.24342	Inf	3UTR	7293	TNFRSF4
chr1:1152267:-	chr1	-	1152267	Inf	0.43703	1.82707	3UTR	51150	SDF4
chr1:1152311:-	chr1	-	1152311	1.97015	1.85099	3.10288	3UTR	51150	SDF4
chr1:1152451:-	chr1	-	1152451	5.21624	Inf	1.93105	3UTR	51150	SDF4
chr1:1169014:+	chr1	+	1169014	Inf	Inf	1.70805	3UTR	126792	B3GALT6
chr1:1169069:+	chr1	+	1169069	0.622054	Inf	2.29839	3UTR	126792	B3GALT6
chr1:1169109:+	chr1	+	1169109	0.853218	1.79434	2.20769	3UTR	126792	B3GALT6
chr1:1169137:+	chr1	+	1169137	Inf	Inf	Inf	3UTR	126792	B3GALT6
chr1:1169167:+	chr1	+	1169167	0.339608	Inf	Inf	3UTR	126792	B3GALT6
chr1:1169255:+	chr1	+	1169255	0.896239	Inf	1.76076	3UTR	126792	B3GALT6
chr1:1169306:-	chr1	-	1169306	NA	NA	0.749293	intergenic
chr1:1169469:-	chr1	-	1169469	NA	NA	1.55603	intergenic
chr1:1169560:+	chr1	+	1169560	0.813535	2.05727	0.753541	3UTR	126792	B3GALT6
chr1:1170384:+	chr1	+	1170384	0.419411	1.72214	0.45863	3UTR	126792	B3GALT6
chr1:1170421:+	chr1	+	1170421	0.6516	0.752057	0.283971	3UTR	126792	B3GALT6
chr1:1177833:-	chr1	-	1177833	0.506418	Inf	Inf	3UTR	388581	C1QTNF12
chr1:1185157:-	chr1	-	1185157	1.62063	Inf	NA	3UTR	118424	UBE2J2
chr1:1189292:-	chr1	-	1189292	0.869942	0.8065	0.944546	3UTR	118424	UBE2J2
chr1:1189320:-	chr1	-	1189320	0.144691	0.183189	Inf	3UTR	118424	UBE2J2
chr1:1190281:-	chr1	-	1190281	1.31259	1.18146	1.37658	3UTR	118424	UBE2J2
chr1:1191599:-	chr1	-	1191599	0	0	Inf	intron	118424	UBE2J2
chr1:1227405:+	chr1	+	1227405	1.27828	1.72111	1.84191	3UTR	6339	SCNN1D
chr1:1227738:-	chr1	-	1227738	1.23233	0	Inf	ncRNA	102465434	MIR6726
chr1:1227738:-	chr1	-	1227738	1.23233	0	Inf	3UTR	116983	ACAP3
chr1:1227771:-	chr1	-	1227771	2.01584	2.90403	2.15589	3UTR	116983	ACAP3
chr1:1228250:-	chr1	-	1228250	1.60531	2.50001	1.72801	3UTR	116983	ACAP3
chr1:1246977:-	chr1	-	1246977	4.79002	2.23763	4.09411	3UTR	54973	INTS11
chr1:1246978:+	chr1	+	1246978	1.84188	Inf	Inf	3UTR	126789	PUSL1
chr1:1247057:+	chr1	+	1247057	2.43575	3.49653	2.55961	3UTR	126789	PUSL1
chr1:1249190:+	chr1	+	1249190	0.640075	NA	NA	3UTR	126789	PUSL1
chr1:1251521:+	chr1	+	1251521	0.440863	1.01599	0.328625	3UTR	126789	PUSL1
chr1:1251695:+	chr1	+	1251695	NA	NA	NA	3UTR	126789	PUSL1
chr1:1251984:+	chr1	+	1251984	0.56019	NA	NA	3UTR	126789	PUSL1
chr1:1253258:+	chr1	+	1253258	0.380673	0.582707	0.413869	3UTR	126789	PUSL1
chr1:1253576:+	chr1	+	1253576	0.543573	NA	Inf	3UTR	126789	PUSL1
chr1:1253705:+	chr1	+	1253705	0.534332	0.28175	0.291335	3UTR	126789	PUSL1
chr1:1254061:-	chr1	-	1254061	1.66701	1.16463	1.60092	intron	54973	INTS11
chr1:1254117:-	chr1	-	1254117	2.31833	NA	Inf	intron	54973	INTS11
chr1:1254174:-	chr1	-	1254174	Inf	Inf	0.714149	intron	54973	INTS11
chr1:1264276:+	chr1	+	1264276	1.35244	1.67195	1.21324	3UTR	80772	CPTP
chr1:1270658:-	chr1	-	1270658	1.47751	2.47396	1.2009	3UTR	1855	DVL1
chr1:1270701:-	chr1	-	1270701	2.31913	5.43862	2.36144	3UTR	1855	DVL1
chr1:1283765:+	chr1	+	1283765	Inf	NA	0.735702	3UTR	83756	TAS1R3
chr1:1288071:-	chr1	-	1288071	1.98284	0.76649	2.00951	3UTR	54587	MXRA8
chr1:1293254:+	chr1	+	1293254	0.698149	2.11669	0.318856	intergenic
chr1:1309090:-	chr1	-	1309090	6.61692	5.74574	8.63911	3UTR	54998	AURKAIP1
chr1:1309116:-	chr1	-	1309116	3.28717	4.49897	3.18912	3UTR	54998	AURKAIP1
chr1:1313221:-	chr1	-	1313221	0.181477	NA	NA	intergenic
chr1:1314468:+	chr1	+	1314468	NA	0.327773	NA	intergenic
chr1:1321091:-	chr1	-	1321091	0.297202	0.446908	0.3137	3UTR	81669	CCNL2
chr1:1321850:-	chr1	-	1321850	Inf	0.596668	Inf	3UTR	81669	CCNL2
chr1:1321875:-	chr1	-	1321875	0.452619	0.801155	0.375997	3UTR	81669	CCNL2
chr1:1321912:-	chr1	-	1321912	0.773158	1.42278	0.467896	3UTR	81669	CCNL2
chr1:1321998:-	chr1	-	1321998	0.265478	0.448242	0.334692	3UTR	81669	CCNL2
chr1:1322064:-	chr1	-	1322064	0.820407	0.351218	0.243403	3UTR	81669	CCNL2
chr1:1322091:-	chr1	-	1322091	0.833337	0.900243	0.92005	3UTR	81669	CCNL2
chr1:1326993:-	chr1	-	1326993	1.45182	Inf	Inf	intron	81669	CCNL2
chr1:1327660:-	chr1	-	1327660	2.30265	3.42246	1.73543	intron	81669	CCNL2
chr1:1327824:-	chr1	-	1327824	1.19431	Inf	Inf	intron	81669	CCNL2
chr1:1327870:-	chr1	-	1327870	Inf	Inf	Inf	intron	81669	CCNL2
chr1:1337292:+	chr1	+	1337292	1.54041	Inf	0.95563	ncRNA	148413	MRPL20-AS1
chr1:1337293:-	chr1	-	1337293	2.87512	1.86331	2.28473	3UTR	55052	MRPL20
chr1:1337328:-	chr1	-	1337328	2.19472	1.73784	1.38151	3UTR	55052	MRPL20
chr1:1337416:+	chr1	+	1337416	0.646554	0.482113	0.387637	ncRNA	148413	MRPL20-AS1
chr1:1337418:-	chr1	-	1337418	1.69413	1.66402	1.68281	3UTR	55052	MRPL20
chr1:1339243:+	chr1	+	1339243	0	Inf	0.0811345	ncRNA	148413	MRPL20-AS1
chr1:1343820:+	chr1	+	1343820	0.29627	0.424186	0.432716	p-lncRNA	148413	MRPL20-AS1
chr1:1343887:+	chr1	+	1343887	NA	Inf	NA	p-lncRNA	148413	MRPL20-AS1
chr1:1343955:+	chr1	+	1343955	NA	NA	NA	p-lncRNA	148413	MRPL20-AS1
chr1:1345998:+	chr1	+	1345998	0.148788	0.236394	0.294945	p-lncRNA	148413	MRPL20-AS1
chr1:1346027:+	chr1	+	1346027	0.0808347	0.171155	0.244687	p-lncRNA	148413	MRPL20-AS1
chr1:1346064:+	chr1	+	1346064	0.118961	0.10726	0.261309	p-lncRNA	148413	MRPL20-AS1
chr1:1353800:-	chr1	-	1353800	NA	0.420399	1.5674	3UTR	441869	ANKRD65
chr1:1358667:+	chr1	+	1358667	NA	4.37425	3.41638	intergenic
chr1:1363983:+	chr1	+	1363983	NA	NA	1.17243	intergenic
chr1:1364046:+	chr1	+	1364046	NA	NA	0.41275	intergenic
chr1:1364903:+	chr1	+	1364903	NA	NA	0.790004	intergenic
chr1:1364973:+	chr1	+	1364973	NA	NA	1.59324	intergenic
chr1:1365493:-	chr1	-	1365493	NA	NA	NA	ncRNA	102724312	LINC01770
chr1:1365586:-	chr1	-	1365586	Inf	NA	Inf	ncRNA	102724312	LINC01770
chr1:1365631:+	chr1	+	1365631	NA	0.796215	0.799927	intergenic
chr1:1365648:-	chr1	-	1365648	1.73875	NA	2.13611	ncRNA	102724312	LINC01770
chr1:1370633:+	chr1	+	1370633	NA	NA	1.49296	intergenic
chr1:1376146:+	chr1	+	1376146	2.16823	1.59144	2.34054	3UTR	64856	VWA1
chr1:1378258:+	chr1	+	1378258	1.06177	1.80138	1.96566	3UTR	64856	VWA1
chr1:1405543:+	chr1	+	1405543	NA	NA	1.70403	3UTR	219293	ATAD3C
chr1:1406635:-	chr1	-	1406635	0.459562	0.354721	0.533735	p-lncRNA
chr1:1431582:+	chr1	+	1431582	1.27291	0.799436	0.833308	3UTR	83858	ATAD3B
chr1:1446315:-	chr1	-	1446315	0.392593	0.676487	0.509485	p-lncRNA
chr1:1446664:-	chr1	-	1446664	1.12782	1.36327	0.956413	p-lncRNA
chr1:1446733:-	chr1	-	1446733	Inf	Inf	NA	p-lncRNA
chr1:1467555:+	chr1	+	1467555	0.292365	0.106425	NA	intron	55210	ATAD3A
chr1:1470065:+	chr1	+	1470065	1.87984	2.42866	1.73632	3UTR	55210	ATAD3A
chr1:1470158:-	chr1	-	1470158	0.453925	1.98632	0.4661	3UTR	339453	TMEM240
chr1:1474436:-	chr1	-	1474436	3.07567	0.800395	1.93563	intron	339453	TMEM240
chr1:1477053:-	chr1	-	1477053	3.07536	2.35925	2.81336	3UTR	29101	SSU72
chr1:1477290:-	chr1	-	1477290	3.2991	1.0252	4.53324	3UTR	29101	SSU72
chr1:1480015:+	chr1	+	1480015	NA	NA	NA	intergenic
chr1:1493784:-	chr1	-	1493784	0.120985	0	0.0510106	intron	29101	SSU72
chr1:1493933:-	chr1	-	1493933	0.434687	0.0342081	Inf	intron	29101	SSU72
chr1:1494815:-	chr1	-	1494815	0.131984	Inf	2.5684	intron	29101	SSU72
chr1:1496237:-	chr1	-	1496237	0.262347	0.398342	0.88577	intron	29101	SSU72
chr1:1496298:-	chr1	-	1496298	0.363179	0.385771	0.577068	intron	29101	SSU72
chr1:1497730:-	chr1	-	1497730	0.444859	0.49427	0.521185	intron	29101	SSU72
chr1:1499376:-	chr1	-	1499376	7.39397	NA	Inf	intron	29101	SSU72
chr1:1499459:-	chr1	-	1499459	1.40113	Inf	2.164	intron	29101	SSU72
chr1:1499824:-	chr1	-	1499824	2.62085	Inf	Inf	intron	29101	SSU72
chr1:1500027:-	chr1	-	1500027	0.884579	Inf	1.01524	intron	29101	SSU72
chr1:1500126:-	chr1	-	1500126	4.8442	4.08077	2.42642	intron	29101	SSU72
chr1:1500158:-	chr1	-	1500158	NA	Inf	Inf	CDS	29101	SSU72
chr1:1512458:+	chr1	+	1512458	0	NA	NA	intergenic
chr1:1533392:-	chr1	-	1533392	2.0729	3.60075	1.60605	3UTR	643988	FNDC10
chr1:1538135:+	chr1	+	1538135	2.89505	NA	NA	ncRNA	105378586	LOC105378586
chr1:1538228:+	chr1	+	1538228	0.112537	Inf	NA	ncRNA	105378586	LOC105378586
chr1:1544137:-	chr1	-	1544137	0.096788	0.175184	0.0507142	intergenic
chr1:1549142:-	chr1	-	1549142	0.426955	0.420214	0.668473	intergenic
chr1:1552703:+	chr1	+	1552703	0.392789	0.534079	0.827639	intron	142678	MIB2
chr1:1565985:+	chr1	+	1565985	1.90861	3.42252	2.75075	3UTR	142678	MIB2
chr1:1570602:-	chr1	-	1570602	NA	NA	0.395811	intergenic
chr1:1585601:-	chr1	-	1585601	0	NA	NA	intron	984	CDK11B
chr1:1592914:-	chr1	-	1592914	0.687896	0.539963	0.882842	intron	984	CDK11B
chr1:1592939:-	chr1	-	1592939	3.20864	1.71842	1.28869	intron	984	CDK11B
chr1:1592939:-	chr1	-	1592939	3.20864	1.71842	1.28869	3UTR	728661	SLC35E2B
chr1:1593751:-	chr1	-	1593751	0.869373	Inf	Inf	intron	984	CDK11B
chr1:1593751:-	chr1	-	1593751	0.869373	Inf	Inf	3UTR	728661	SLC35E2B
chr1:1594063:+	chr1	+	1594063	0.241879	0.157909	0.208903	intergenic
chr1:1594239:-	chr1	-	1594239	NA	0.874061	0.113588	intron	984	CDK11B
chr1:1594239:-	chr1	-	1594239	NA	0.874061	0.113588	3UTR	728661	SLC35E2B
chr1:1595656:+	chr1	+	1595656	0.24197	0.208702	NA	intergenic
chr1:1595727:-	chr1	-	1595727	1.63505	3.34055	1.62339	intron	984	CDK11B
chr1:1595727:-	chr1	-	1595727	1.63505	3.34055	1.62339	3UTR	728661	SLC35E2B
chr1:1596408:-	chr1	-	1596408	1.73875	Inf	0.527457	intron	984	CDK11B
chr1:1596408:-	chr1	-	1596408	1.73875	Inf	0.527457	3UTR	728661	SLC35E2B
chr1:1604476:+	chr1	+	1604476	NA	0.417434	NA	intergenic
chr1:1620661:-	chr1	-	1620661	0.298239	0	0.567941	intron	728661	SLC35E2B
chr1:1620661:-	chr1	-	1620661	0.298239	0	0.567941	intron	984	CDK11B
chr1:1625776:+	chr1	+	1625776	1.25481	0.344566	0.881668	intergenic
chr1:1633822:-	chr1	-	1633822	0.661393	0.847228	0.59664	intron	984	CDK11B
chr1:1647894:-	chr1	-	1647894	Inf	NA	Inf	CDS	728642	CDK11A
chr1:1647894:-	chr1	-	1647894	Inf	NA	Inf	5UTR	984	CDK11B
chr1:1658824:-	chr1	-	1658824	1.02033	1.33861	0.443069	intron	9906	SLC35E2A
chr1:1659948:+	chr1	+	1659948	0.0187562	0.349032	0.428067	intergenic
chr1:1660129:-	chr1	-	1660129	NA	NA	0.413869	intron	9906	SLC35E2A
chr1:1667012:+	chr1	+	1667012	0.131984	0.248868	Inf	intergenic
chr1:1669090:-	chr1	-	1669090	NA	NA	NA	intron	9906	SLC35E2A
chr1:1680095:+	chr1	+	1680095	NA	0.33445	0.340765	intergenic
chr1:1683954:-	chr1	-	1683954	1.31966	2.78878	1.26985	3UTR	65220	NADK
chr1:1688201:-	chr1	-	1688201	NA	NA	Inf	intron	65220	NADK
chr1:1716725:-	chr1	-	1716725	0.984062	0.942153	0.81575	3UTR	2782	GNB1
chr1:1717230:-	chr1	-	1717230	Inf	3.69974	Inf	3UTR	2782	GNB1
chr1:1718188:-	chr1	-	1718188	1.76187	2.10861	2.17979	3UTR	2782	GNB1
chr1:1718268:-	chr1	-	1718268	0.950646	1.66745	1.24521	3UTR	2782	GNB1
chr1:1726043:-	chr1	-	1726043	NA	0	NA	intron	2782	GNB1
chr1:1737442:-	chr1	-	1737442	NA	NA	NA	intron	2782	GNB1
chr1:1752258:-	chr1	-	1752258	Inf	0.218515	Inf	intron	2782	GNB1
chr1:1756427:-	chr1	-	1756427	0.506418	Inf	Inf	intron	2782	GNB1
chr1:1756598:-	chr1	-	1756598	0.246466	Inf	0.970133	intron	2782	GNB1
chr1:1812868:-	chr1	-	1812868	NA	NA	NA	intron	2782	GNB1
chr1:1824165:+	chr1	+	1824165	1.31761	2.22703	0.828054	p-lncRNA
chr1:1849030:-	chr1	-	1849030	2.09687	2.17454	1.62932	3UTR	339456	TMEM52
chr1:1853396:-	chr1	-	1853396	NA	NA	1.06841	3UTR	85452	CFAP74
chr1:1867166:-	chr1	-	1867166	0.314315	NA	0.0822705	intron	85452	CFAP74
chr1:1873234:-	chr1	-	1873234	Inf	NA	0.402996	intron	85452	CFAP74
chr1:1881214:+	chr1	+	1881214	NA	NA	0.0595124	intergenic
chr1:1882513:-	chr1	-	1882513	Inf	0.532813	Inf	intron	85452	CFAP74
chr1:1883125:+	chr1	+	1883125	NA	NA	0.219444	intergenic
chr1:1890693:+	chr1	+	1890693	3.56645	NA	0.925016	intergenic
chr1:1944596:-	chr1	-	1944596	NA	NA	NA	intergenic
chr1:1957477:+	chr1	+	1957477	Inf	NA	NA	intron	2563	GABRD
chr1:1962192:+	chr1	+	1962192	2.37661	18.5004	NA	3UTR	2563	GABRD
chr1:1975784:-	chr1	-	1975784	NA	NA	NA	intergenic
chr1:1987134:+	chr1	+	1987134	4.45661	NA	NA	intron	5590	PRKCZ
chr1:1989944:+	chr1	+	1989944	NA	NA	NA	intron	5590	PRKCZ
chr1:2030697:+	chr1	+	2030697	0.61012	0.592853	0.925016	intron	5590	PRKCZ
chr1:2040950:+	chr1	+	2040950	NA	NA	NA	intron	5590	PRKCZ
chr1:2087964:+	chr1	+	2087964	0	NA	Inf	intron	5590	PRKCZ
chr1:2099698:-	chr1	-	2099698	NA	3.8046	NA	intergenic
chr1:2101902:-	chr1	-	2101902	NA	2.78527	NA	intergenic
chr1:2113247:-	chr1	-	2113247	0.415928	1.75365	Inf	ncRNA	100506504	PRKCZ-AS1
chr1:2115916:-	chr1	-	2115916	1.27078	3.18391	5.5964	3UTR	199990	FAAP20
chr1:2116392:-	chr1	-	2116392	0.923387	3.98305	1.26054	3UTR	199990	FAAP20
chr1:2116834:+	chr1	+	2116834	1.62629	2.03824	1.58848	3UTR	5590	PRKCZ
chr1:2118422:+	chr1	+	2118422	0.976125	2.27057	0.41115	3UTR	5590	PRKCZ
chr1:2118628:-	chr1	-	2118628	Inf	0.676487	0.141985	5UTR	199990	FAAP20
chr1:2118700:+	chr1	+	2118700	0.498427	3.32044	0.407361	3UTR	5590	PRKCZ
chr1:2120987:-	chr1	-	2120987	2.28679	3.51469	2.14586	intron	199990	FAAP20
chr1:2121012:-	chr1	-	2121012	Inf	2.66407	2.80504	intron	199990	FAAP20
chr1:2123340:-	chr1	-	2123340	1.13584	2.73517	1.28015	intron	199990	FAAP20
chr1:2123383:-	chr1	-	2123383	1.41381	Inf	1.13799	intron	199990	FAAP20
chr1:2123792:-	chr1	-	2123792	0.301849	Inf	0.520093	intron	199990	FAAP20
chr1:2123884:-	chr1	-	2123884	2.78702	NA	0.59237	intron	199990	FAAP20
chr1:2124016:-	chr1	-	2124016	0.72591	NA	Inf	intron	199990	FAAP20
chr1:2132054:+	chr1	+	2132054	0	0.239456	0	intergenic
chr1:2140293:+	chr1	+	2140293	NA	NA	0.87304	intergenic
chr1:2151755:+	chr1	+	2151755	NA	NA	NA	intergenic
chr1:2155554:-	chr1	-	2155554	0.181477	0.874061	NA	p-lncRNA
chr1:2162198:+	chr1	+	2162198	Inf	NA	Inf	intron	6497	SKI
chr1:2238531:-	chr1	-	2238531	NA	0.897835	NA	intergenic
chr1:2239851:+	chr1	+	2239851	NA	NA	0.28566	3UTR	6497	SKI
chr1:2239880:+	chr1	+	2239880	0.760663	NA	Inf	3UTR	6497	SKI
chr1:2240023:+	chr1	+	2240023	0.495179	Inf	0.413816	3UTR	6497	SKI
chr1:2240097:+	chr1	+	2240097	0.606916	0.706359	0.769366	3UTR	6497	SKI
chr1:2240971:+	chr1	+	2240971	0.201232	0.478392	0.265541	3UTR	6497	SKI
chr1:2241558:+	chr1	+	2241558	0.775044	0.40751	0.710954	3UTR	6497	SKI
chr1:2241652:+	chr1	+	2241652	0.562707	0.647115	0.335885	3UTR	6497	SKI
chr1:2252692:-	chr1	-	2252692	Inf	2.41123	NA	3UTR	79906	MORN1
chr1:2257649:-	chr1	-	2257649	NA	Inf	NA	intron	79906	MORN1
chr1:2279252:-	chr1	-	2279252	Inf	0.451338	Inf	intron	79906	MORN1
chr1:2281024:-	chr1	-	2281024	Inf	0.532813	NA	intron	79906	MORN1
chr1:2281595:-	chr1	-	2281595	NA	Inf	NA	intron	79906	MORN1
chr1:2281628:-	chr1	-	2281628	NA	NA	NA	intron	79906	MORN1
chr1:2281853:-	chr1	-	2281853	Inf	1.6405	2.3164	intron	79906	MORN1
chr1:2286367:-	chr1	-	2286367	Inf	Inf	Inf	intron	79906	MORN1
chr1:2293045:-	chr1	-	2293045	NA	NA	NA	intron	79906	MORN1
chr1:2293672:-	chr1	-	2293672	NA	NA	NA	intron	79906	MORN1
chr1:2294485:-	chr1	-	2294485	0	0.145677	NA	intron	79906	MORN1
chr1:2301113:-	chr1	-	2301113	0.292612	0.45044	0.373239	intron	79906	MORN1
chr1:2302860:-	chr1	-	2302860	NA	NA	NA	intron	79906	MORN1
chr1:2303451:-	chr1	-	2303451	Inf	0.628596	Inf	intron	79906	MORN1
chr1:2306292:-	chr1	-	2306292	0.38252	0.465559	1.56268	intron	79906	MORN1
chr1:2310756:-	chr1	-	2310756	NA	NA	NA	intron	79906	MORN1
chr1:2314962:-	chr1	-	2314962	0	NA	Inf	intron	79906	MORN1
chr1:2316219:-	chr1	-	2316219	Inf	Inf	1.77693	intron	79906	MORN1
chr1:2316968:-	chr1	-	2316968	1.34328	0.43703	Inf	intron	79906	MORN1
chr1:2319443:-	chr1	-	2319443	0.649721	0.407384	1.78326	intron	79906	MORN1
chr1:2323939:+	chr1	+	2323939	0.508214	0.792378	3.48075	intron	11079	RER1
chr1:2328389:+	chr1	+	2328389	Inf	Inf	0	intron	11079	RER1
chr1:2334660:+	chr1	+	2334660	2.04113	1.93797	1.8691	3UTR	11079	RER1
chr1:2334743:+	chr1	+	2334743	2.75404	1.80841	1.97749	3UTR	11079	RER1
chr1:2335043:+	chr1	+	2335043	4.52426	Inf	5.16934	3UTR	11079	RER1
chr1:2335115:+	chr1	+	2335115	13.7416	0.611843	Inf	3UTR	11079	RER1
chr1:2335190:+	chr1	+	2335190	2.03779	1.58375	2.93149	3UTR	11079	RER1
chr1:2335222:+	chr1	+	2335222	2.75158	3.45619	Inf	3UTR	11079	RER1
chr1:2335223:-	chr1	-	2335223	Inf	NA	NA	3UTR	5192	PEX10
chr1:2335403:-	chr1	-	2335403	0.629979	1.32864	0.593282	3UTR	5192	PEX10
chr1:2336258:-	chr1	-	2336258	2.5153	2.48667	2.25912	3UTR	5192	PEX10
chr1:2336296:+	chr1	+	2336296	2.02887	1.43074	1.94352	3UTR	11079	RER1
chr1:2336808:-	chr1	-	2336808	2.29789	Inf	Inf	3UTR	5192	PEX10
chr1:2336875:+	chr1	+	2336875	1.63255	1.42729	1.15661	3UTR	11079	RER1
chr1:2377262:-	chr1	-	2377262	NA	NA	1.37815	intergenic
chr1:2436910:-	chr1	-	2436910	NA	0.763148	NA	3UTR	55229	PANK4
chr1:2436969:+	chr1	+	2436969	NA	1.77301	Inf	3UTR	9651	PLCH2
chr1:2439970:-	chr1	-	2439970	0.558176	0.584994	0.622608	3UTR	55229	PANK4
chr1:2440030:-	chr1	-	2440030	1.65439	NA	NA	3UTR	55229	PANK4
chr1:2449363:-	chr1	-	2449363	Inf	Inf	NA	intron	55229	PANK4
chr1:2460184:-	chr1	-	2460184	0.375951	0.298334	0.338799	3UTR	388585	HES5
chr1:2478899:+	chr1	+	2478899	1.20512	1.41787	11.5663	intergenic
chr1:2479383:-	chr1	-	2479383	NA	NA	0.549731	ncRNA	115110	TNFRSF14-AS1
chr1:2481359:-	chr1	-	2481359	NA	NA	1.16321	ncRNA	115110	TNFRSF14-AS1
chr1:2481359:-	chr1	-	2481359	NA	NA	1.16321	ncRNA	115110	TNFRSF14-AS1
chr1:2481710:-	chr1	-	2481710	NA	NA	Inf	ncRNA	115110	TNFRSF14-AS1
chr1:2487551:-	chr1	-	2487551	NA	NA	3.54088	ncRNA	115110	TNFRSF14-AS1
chr1:2495188:+	chr1	+	2495188	Inf	Inf	1.91806	3UTR	8764	TNFRSF14
chr1:2495268:+	chr1	+	2495268	NA	NA	2.48928	3UTR	8764	TNFRSF14
chr1:2495522:+	chr1	+	2495522	NA	NA	Inf	3UTR	8764	TNFRSF14
chr1:2513946:+	chr1	+	2513946	NA	NA	0.213682	ncRNA	100996583	LOC100996583
chr1:2515972:+	chr1	+	2515972	NA	NA	0.446343	ncRNA	100996583	LOC100996583
chr1:2517467:-	chr1	-	2517467	0.869373	Inf	Inf	p-lncRNA
chr1:2521029:+	chr1	+	2521029	Inf	Inf	12.253	3UTR	127281	PRXL2B
chr1:2521748:+	chr1	+	2521748	NA	NA	1.27871	3UTR	127281	PRXL2B
chr1:2522078:-	chr1	-	2522078	Inf	Inf	NA	3UTR	79258	MMEL1
chr1:2522907:+	chr1	+	2522907	2.36374	1.56811	1.78064	3UTR	127281	PRXL2B
chr1:2567415:-	chr1	-	2567415	NA	0.218515	NA	intergenic
chr1:2568427:-	chr1	-	2568427	0	0	0.189314	intergenic
chr1:2980596:-	chr1	-	2980596	1.01284	NA	NA	p-lncRNA	440556	PRDM16-DT
chr1:2980643:-	chr1	-	2980643	1.91178	NA	0.922322	p-lncRNA	440556	PRDM16-DT
chr1:3106543:+	chr1	+	3106543	0.101284	NA	NA	intron	63976	PRDM16
chr1:3112083:+	chr1	+	3112083	NA	NA	0.154178	intron	63976	PRDM16
chr1:3132590:-	chr1	-	3132590	NA	NA	0.133956	intergenic
chr1:3134876:-	chr1	-	3134876	NA	NA	NA	intergenic
chr1:3135751:-	chr1	-	3135751	NA	NA	1.25491	intergenic
chr1:3206691:-	chr1	-	3206691	NA	NA	Inf	intergenic
chr1:3209988:+	chr1	+	3209988	NA	NA	1.81264	intron	63976	PRDM16
chr1:3210154:+	chr1	+	3210154	NA	NA	1.31864	intron	63976	PRDM16
chr1:3213623:+	chr1	+	3213623	NA	NA	1.10566	intron	63976	PRDM16
chr1:3218089:+	chr1	+	3218089	NA	NA	NA	intron	63976	PRDM16
chr1:3218745:+	chr1	+	3218745	NA	NA	1.0242	intron	63976	PRDM16
chr1:3238599:+	chr1	+	3238599	NA	NA	NA	intron	63976	PRDM16
chr1:3238898:+	chr1	+	3238898	NA	NA	0.558424	intron	63976	PRDM16
chr1:3251377:-	chr1	-	3251377	NA	NA	1.36597	intergenic
chr1:3303482:+	chr1	+	3303482	1.16146	NA	NA	intron	63976	PRDM16
chr1:3350976:+	chr1	+	3350976	Inf	NA	NA	3UTR	63976	PRDM16
chr1:3351913:+	chr1	+	3351913	0.382296	NA	0	3UTR	63976	PRDM16
chr1:3352748:+	chr1	+	3352748	0.478097	NA	NA	3UTR	63976	PRDM16
chr1:3355185:+	chr1	+	3355185	0.587343	NA	NA	3UTR	63976	PRDM16
chr1:3365356:-	chr1	-	3365356	NA	NA	0.355386	e-lncRNA
chr1:3368206:-	chr1	-	3368206	NA	NA	NA	e-lncRNA
chr1:3376592:+	chr1	+	3376592	NA	NA	0.201498	intron	27237	ARHGEF16
chr1:3377660:+	chr1	+	3377660	NA	NA	0	intron	27237	ARHGEF16
chr1:3397677:+	chr1	+	3397677	1.96267	1.58808	1.2805	3UTR	27237	ARHGEF16
chr1:3404194:+	chr1	+	3404194	NA	Inf	NA	3UTR	27237	ARHGEF16
chr1:3406484:-	chr1	-	3406484	Inf	3.8102	Inf	3UTR	1953	MEGF6
chr1:3539423:-	chr1	-	3539423	0.0382058	0.274405	0.483284	p-lncRNA
chr1:3545347:+	chr1	+	3545347	1.49907	NA	2.72745	3UTR	127262	TPRG1L
chr1:3545407:+	chr1	+	3545407	1.66184	NA	1.1685	3UTR	127262	TPRG1L
chr1:3545474:+	chr1	+	3545474	0.746033	0.860794	1.85628	3UTR	127262	TPRG1L
chr1:3545847:-	chr1	-	3545847	0.511254	1.06708	Inf	intergenic
chr1:3545964:+	chr1	+	3545964	Inf	Inf	Inf	3UTR	127262	TPRG1L
chr1:3546640:+	chr1	+	3546640	0.23268	0.206961	0.295424	3UTR	127262	TPRG1L
chr1:3546695:+	chr1	+	3546695	0.366824	0.234561	0.474645	3UTR	127262	TPRG1L
chr1:3547334:-	chr1	-	3547334	1.5241	1.59407	1.53062	3UTR	49856	WRAP73
chr1:3563613:-	chr1	-	3563613	1.0368	1.43674	Inf	intron	49856	WRAP73
chr1:3572966:-	chr1	-	3572966	NA	NA	NA	e-lncRNA
chr1:3574903:-	chr1	-	3574903	NA	NA	0.684063	e-lncRNA
chr1:3628760:+	chr1	+	3628760	NA	NA	0.925016	intron	7161	TP73
chr1:3628792:+	chr1	+	3628792	NA	NA	Inf	intron	7161	TP73
chr1:3634062:+	chr1	+	3634062	NA	NA	0.0946569	intron	7161	TP73
chr1:3650469:+	chr1	+	3650469	1.70002	1.47751	1.15365	3UTR	7161	TP73
chr1:3652175:-	chr1	-	3652175	0.599264	0.995542	0.462508	p-lncRNA	57212	TP73-AS1
chr1:3652548:-	chr1	-	3652548	0.513879	1.41021	0.284252	p-lncRNA	57212	TP73-AS1
chr1:3652548:-	chr1	-	3652548	0.513879	1.41021	0.284252	p-lncRNA	57212	TP73-AS1
chr1:3652765:+	chr1	+	3652765	0.854618	0.665196	0.941203	3UTR	7161	TP73
chr1:3653713:-	chr1	-	3653713	0.749686	1.19552	0.804865	p-lncRNA	57212	TP73-AS1
chr1:3654047:-	chr1	-	3654047	0.380627	0.599855	0.223964	p-lncRNA	57212	TP73-AS1
chr1:3680778:-	chr1	-	3680778	0	0.457972	NA	intergenic
chr1:3681125:-	chr1	-	3681125	NA	0.172612	Inf	p-lncRNA
chr1:3692520:+	chr1	+	3692520	4.47947	5.57396	5.23789	3UTR	388588	SMIM1
chr1:3692546:+	chr1	+	3692546	NA	NA	Inf	3UTR	388588	SMIM1
chr1:3693074:+	chr1	+	3693074	NA	1.43674	1.24515	3UTR	388588	SMIM1
chr1:3693242:+	chr1	+	3693242	NA	NA	1.21525	3UTR	388588	SMIM1
chr1:3693274:+	chr1	+	3693274	Inf	NA	2.48312	3UTR	388588	SMIM1
chr1:3695123:-	chr1	-	3695123	0.405135	0.557943	Inf	3UTR	57470	LRRC47
chr1:3695193:-	chr1	-	3695193	1.45182	0.584809	0.0709927	3UTR	57470	LRRC47
chr1:3696778:+	chr1	+	3696778	NA	NA	0.568786	3UTR	388588	SMIM1
chr1:3696784:-	chr1	-	3696784	1.11898	1.03868	1.22191	3UTR	57470	LRRC47
chr1:3697054:+	chr1	+	3697054	NA	NA	0.539024	3UTR	388588	SMIM1
chr1:3697064:-	chr1	-	3697064	NA	1.17634	Inf	3UTR	57470	LRRC47
chr1:3697124:-	chr1	-	3697124	0.61536	0.993133	0.879933	3UTR	57470	LRRC47
chr1:3697931:+	chr1	+	3697931	Inf	0.218515	0.791113	3UTR	388588	SMIM1
chr1:3698744:+	chr1	+	3698744	NA	3.66377	2.28021	3UTR	388588	SMIM1
chr1:3702102:+	chr1	+	3702102	Inf	2.85563	0.370521	3UTR	388588	SMIM1
chr1:3702325:-	chr1	-	3702325	1.6431	Inf	Inf	intron	57470	LRRC47
chr1:3704341:+	chr1	+	3704341	NA	1.83189	NA	3UTR	388588	SMIM1
chr1:3728650:-	chr1	-	3728650	0.368575	0.136112	NA	3UTR	9731	CEP104
chr1:3739343:-	chr1	-	3739343	NA	NA	0.357074	intron	9731	CEP104
chr1:3741227:-	chr1	-	3741227	NA	NA	Inf	intron	9731	CEP104
chr1:3750643:-	chr1	-	3750643	NA	0	NA	intron	9731	CEP104
chr1:3758373:-	chr1	-	3758373	4.29332	NA	0.35623	intron	9731	CEP104
chr1:3766375:-	chr1	-	3766375	0.6516	NA	0.641045	intron	9731	CEP104
chr1:3773046:-	chr1	-	3773046	0.359328	NA	0.925016	intron	9731	CEP104
chr1:3802005:+	chr1	+	3802005	0.713552	0.141255	0.121702	3UTR	1677	DFFB
chr1:3804695:-	chr1	-	3804695	NA	NA	Inf	3UTR	339448	C1orf174
chr1:3810583:-	chr1	-	3810583	NA	NA	NA	intron	339448	C1orf174
chr1:3822502:+	chr1	+	3822502	NA	NA	Inf	p-lncRNA	100133612	LINC01134
chr1:3822530:+	chr1	+	3822530	Inf	NA	0.229895	p-lncRNA	100133612	LINC01134
chr1:3832026:+	chr1	+	3832026	NA	NA	Inf	p-lncRNA	100133612	LINC01134
chr1:3833160:+	chr1	+	3833160	NA	0.283081	0.431219	p-lncRNA	100133612	LINC01134
chr1:4334689:+	chr1	+	4334689	NA	NA	0.599105	intergenic
chr1:4504196:+	chr1	+	4504196	NA	NA	NA	intergenic
chr1:4836626:-	chr1	-	4836626	NA	2.50382	NA	intergenic
chr1:4843240:+	chr1	+	4843240	NA	NA	NA	3UTR	55966	AJAP1
chr1:4843851:+	chr1	+	4843851	NA	0.710024	NA	3UTR	55966	AJAP1
chr1:4852183:+	chr1	+	4852183	NA	0.239456	NA	3UTR	55966	AJAP1
chr1:5524214:+	chr1	+	5524214	NA	NA	NA	intergenic
chr1:5917616:-	chr1	-	5917616	NA	NA	Inf	ncRNA	100616421	MIR4689
chr1:5922871:-	chr1	-	5922871	0.531108	1.10439	0.47099	3UTR	261734	NPHP4
chr1:5922934:-	chr1	-	5922934	Inf	2.10928	1.66072	3UTR	261734	NPHP4
chr1:5922990:-	chr1	-	5922990	1.59356	5.32813	Inf	3UTR	261734	NPHP4
chr1:5946555:-	chr1	-	5946555	0.458597	3.42432	NA	intron	261734	NPHP4
chr1:6025002:-	chr1	-	6025002	NA	NA	NA	intron	261734	NPHP4
chr1:6078986:+	chr1	+	6078986	1.17155	0.856079	0.782186	intron	8514	KCNAB2
chr1:6079023:+	chr1	+	6079023	0.955413	0.229791	0.87191	intron	8514	KCNAB2
chr1:6103112:+	chr1	+	6103112	NA	NA	NA	intron	8514	KCNAB2
chr1:6118344:+	chr1	+	6118344	Inf	NA	0.113588	intron	8514	KCNAB2
chr1:6142872:+	chr1	+	6142872	0.0675225	Inf	0.829421	intron	8514	KCNAB2
chr1:6146431:+	chr1	+	6146431	Inf	NA	Inf	intron	8514	KCNAB2
chr1:6158621:+	chr1	+	6158621	NA	NA	3.35566	CDS	8514	KCNAB2
chr1:6161083:+	chr1	+	6161083	NA	NA	Inf	3UTR	8514	KCNAB2
chr1:6161240:+	chr1	+	6161240	1.21251	2.3228	1.76216	3UTR	8514	KCNAB2
chr1:6161852:-	chr1	-	6161852	0.832219	1.70491	NA	3UTR	26038	CHD5
chr1:6162361:-	chr1	-	6162361	NA	Inf	NA	3UTR	26038	CHD5
chr1:6165141:-	chr1	-	6165141	1.95824	6.21183	NA	3UTR	26038	CHD5
chr1:6175344:-	chr1	-	6175344	NA	Inf	NA	intron	26038	CHD5
chr1:6177734:-	chr1	-	6177734	Inf	Inf	NA	intron	26038	CHD5
chr1:6241354:-	chr1	-	6241354	Inf	Inf	1.49211	intergenic
chr1:6245091:-	chr1	-	6245091	0.751223	1.45329	0.86891	3UTR	6146	RPL22
chr1:6245164:-	chr1	-	6245164	1.0133	0.915943	0.566932	3UTR	6146	RPL22
chr1:6245537:-	chr1	-	6245537	2.06369	Inf	NA	3UTR	6146	RPL22
chr1:6246102:-	chr1	-	6246102	1.22834	0.770267	1.82355	3UTR	6146	RPL22
chr1:6246229:-	chr1	-	6246229	0.868448	3.52902	1.28748	3UTR	6146	RPL22
chr1:6246278:-	chr1	-	6246278	1.22548	1.61759	1.55169	3UTR	6146	RPL22
chr1:6246325:-	chr1	-	6246325	1.03973	1.59243	1.09354	3UTR	6146	RPL22
chr1:6246675:-	chr1	-	6246675	NA	NA	0.141985	3UTR	6146	RPL22
chr1:6258840:-	chr1	-	6258840	NA	NA	NA	intron	6146	RPL22
chr1:6259622:-	chr1	-	6259622	NA	NA	NA	CDS	6146	RPL22
chr1:6264899:-	chr1	-	6264899	0.37942	1.39793	1.07559	ncRNA	102724450	RNF207-AS1
chr1:6276401:+	chr1	+	6276401	0.894716	Inf	0.375132	intron	388591	RNF207
chr1:6276453:+	chr1	+	6276453	NA	NA	0.24953	intron	388591	RNF207
chr1:6280861:+	chr1	+	6280861	1.88393	0.927273	0.922339	3UTR	388591	RNF207
chr1:6281253:-	chr1	-	6281253	0.546548	0.316014	0.865758	3UTR	23463	ICMT
chr1:6282512:+	chr1	+	6282512	NA	0.662526	NA	3UTR	388591	RNF207
chr1:6283036:-	chr1	-	6283036	2.20715	NA	Inf	3UTR	23463	ICMT
chr1:6283509:-	chr1	-	6283509	0.444537	0.519338	Inf	3UTR	23463	ICMT
chr1:6283551:-	chr1	-	6283551	0.715853	0.320862	0.772578	3UTR	23463	ICMT
chr1:6283641:-	chr1	-	6283641	0.960112	0.791078	Inf	3UTR	23463	ICMT
chr1:6283693:-	chr1	-	6283693	0.900123	3.68016	1.04822	3UTR	23463	ICMT
chr1:6284605:-	chr1	-	6284605	Inf	NA	NA	3UTR	23463	ICMT
chr1:6284678:+	chr1	+	6284678	Inf	0.319275	Inf	3UTR	388591	RNF207
chr1:6284685:-	chr1	-	6284685	0.543205	NA	Inf	3UTR	23463	ICMT
chr1:6291750:-	chr1	-	6291750	1.42007	1.81595	4.34196	intron	23463	ICMT
chr1:6291841:-	chr1	-	6291841	0.403103	Inf	0.174447	intron	23463	ICMT
chr1:6291937:-	chr1	-	6291937	Inf	Inf	Inf	intron	23463	ICMT
chr1:6298473:+	chr1	+	6298473	0.86263	Inf	NA	p-lncRNA	148645	LINC00337
chr1:6306624:+	chr1	+	6306624	NA	1.73445	NA	3UTR	390992	HES3
chr1:6307413:-	chr1	-	6307413	3.27218	3.52998	Inf	3UTR	387509	GPR153
chr1:6312355:-	chr1	-	6312355	3.62955	Inf	Inf	intron	387509	GPR153
chr1:6324332:-	chr1	-	6324332	2.93698	4.1966	3.00601	3UTR	11332	ACOT7
chr1:6324554:-	chr1	-	6324554	NA	NA	Inf	3UTR	11332	ACOT7
chr1:6454449:+	chr1	+	6454449	0.687896	1.2204	1.3252	p-lncRNA
chr1:6461483:+	chr1	+	6461483	0.72591	0.0798188	NA	intergenic
chr1:6470594:-	chr1	-	6470594	0.290364	NA	NA	intergenic
chr1:6473107:-	chr1	-	6473107	1.41381	NA	NA	intergenic
chr1:6475292:-	chr1	-	6475292	NA	NA	NA	3UTR	54626	HES2
chr1:6502355:+	chr1	+	6502355	Inf	NA	1.71227	intron	83715	ESPN
chr1:6511106:+	chr1	+	6511106	Inf	NA	2.71039	intron	83715	ESPN
chr1:6516731:+	chr1	+	6516731	NA	NA	1.18132	intron	83715	ESPN
chr1:6520434:+	chr1	+	6520434	NA	NA	1.51343	3UTR	83715	ESPN
chr1:6520469:+	chr1	+	6520469	NA	NA	2.09917	3UTR	83715	ESPN
chr1:6520518:+	chr1	+	6520518	NA	NA	2.79531	3UTR	83715	ESPN
chr1:6520990:+	chr1	+	6520990	Inf	Inf	1.81884	3UTR	83715	ESPN
chr1:6521211:-	chr1	-	6521211	NA	0.258425	NA	3UTR	57449	PLEKHG5
chr1:6521211:-	chr1	-	6521211	NA	0.258425	NA	3UTR	8718	TNFRSF25
chr1:6521305:+	chr1	+	6521305	NA	NA	Inf	3UTR	83715	ESPN
chr1:6521430:+	chr1	+	6521430	NA	NA	2.00427	3UTR	83715	ESPN
chr1:6523511:+	chr1	+	6523511	NA	NA	1.42591	3UTR	83715	ESPN
chr1:6527182:-	chr1	-	6527182	2.61181	1.54952	2.31153	3UTR	57449	PLEKHG5
chr1:6554791:+	chr1	+	6554791	0.283296	1.57149	0.916887	p-lncRNA
chr1:6581407:-	chr1	-	6581407	0.364326	0.210662	0.295211	3UTR	79707	NOL9
chr1:6584299:-	chr1	-	6584299	NA	NA	NA	3UTR	79707	NOL9
chr1:6585627:-	chr1	-	6585627	0.841995	0.827788	0.81423	3UTR	79707	NOL9
chr1:6585662:-	chr1	-	6585662	Inf	NA	0.357074	3UTR	79707	NOL9
chr1:6585727:-	chr1	-	6585727	0.506202	0.431428	0.425182	3UTR	79707	NOL9
chr1:6585771:-	chr1	-	6585771	0.46164	0.874061	1.28605	3UTR	79707	NOL9
chr1:6588085:-	chr1	-	6588085	NA	NA	NA	intron	79707	NOL9
chr1:6592014:-	chr1	-	6592014	0	NA	0	intron	79707	NOL9
chr1:6592107:-	chr1	-	6592107	0.817523	0.13926	0.213682	CDS	79707	NOL9
chr1:6602017:-	chr1	-	6602017	NA	NA	NA	intron	79707	NOL9
chr1:6639815:+	chr1	+	6639815	0.869373	NA	2.75272	3UTR	80835	TAS1R1
chr1:6642364:+	chr1	+	6642364	0.272216	NA	0	intron	3104	ZBTB48
chr1:6642876:-	chr1	-	6642876	Inf	NA	NA	3UTR	9903	KLHL21
chr1:6642879:+	chr1	+	6642879	0.17522	0.43703	NA	intron	3104	ZBTB48
chr1:6644342:+	chr1	+	6644342	0	NA	NA	intron	3104	ZBTB48
chr1:6648881:-	chr1	-	6648881	0	NA	Inf	3UTR	9903	KLHL21
chr1:6649332:+	chr1	+	6649332	0.617756	0.5074	0.487771	3UTR	3104	ZBTB48
chr1:6649888:-	chr1	-	6649888	NA	NA	NA	3UTR	9903	KLHL21
chr1:6650784:-	chr1	-	6650784	0.660903	0.348562	0.73555	3UTR	9903	KLHL21
chr1:6650882:-	chr1	-	6650882	0.402864	1.35297	0.241734	3UTR	9903	KLHL21
chr1:6650997:-	chr1	-	6650997	0.547331	Inf	1.56606	3UTR	9903	KLHL21
chr1:6652293:-	chr1	-	6652293	0.181477	NA	Inf	3UTR	9903	KLHL21
chr1:6652369:-	chr1	-	6652369	NA	NA	0.212978	3UTR	9903	KLHL21
chr1:6652514:-	chr1	-	6652514	NA	NA	0.283971	3UTR	9903	KLHL21
chr1:6653636:-	chr1	-	6653636	0.495179	NA	0.662598	CDS	9903	KLHL21
chr1:6665403:-	chr1	-	6665403	NA	NA	NA	intergenic
chr1:6672137:-	chr1	-	6672137	0	NA	NA	intergenic
chr1:6682119:+	chr1	+	6682119	1.36155	0.262218	2.09647	3UTR	148479	PHF13
chr1:6684012:+	chr1	+	6684012	0	0.218515	Inf	3UTR	148479	PHF13
chr1:6684057:+	chr1	+	6684057	0.118145	0.0908444	0.131374	3UTR	148479	PHF13
chr1:6684090:+	chr1	+	6684090	0.218454	0.10938	0.229192	3UTR	148479	PHF13
chr1:6693622:+	chr1	+	6693622	0.703342	0.512699	0.678137	intron	90326	THAP3
chr1:6694228:-	chr1	-	6694228	1.75532	1.40539	1.95463	3UTR	55735	DNAJC11
chr1:6694454:-	chr1	-	6694454	NA	NA	NA	3UTR	55735	DNAJC11
chr1:6695173:-	chr1	-	6695173	0.869337	1.05784	1.32183	3UTR	55735	DNAJC11
chr1:6695659:+	chr1	+	6695659	NA	Inf	0	3UTR	90326	THAP3
chr1:6696682:+	chr1	+	6696682	0	NA	NA	3UTR	90326	THAP3
chr1:6714166:-	chr1	-	6714166	Inf	0.62459	Inf	intron	55735	DNAJC11
chr1:6726186:-	chr1	-	6726186	0.250654	0.160042	0.23866	intron	55735	DNAJC11
chr1:6730521:-	chr1	-	6730521	0.913971	Inf	0.714149	intron	55735	DNAJC11
chr1:6747098:-	chr1	-	6747098	NA	NA	NA	intron	55735	DNAJC11
chr1:6751182:-	chr1	-	6751182	NA	NA	NA	intron	55735	DNAJC11
chr1:6752104:-	chr1	-	6752104	0.0659918	0.0478913	0.169453	intron	55735	DNAJC11
chr1:6756255:-	chr1	-	6756255	NA	NA	NA	intron	55735	DNAJC11
chr1:6762965:+	chr1	+	6762965	NA	NA	NA	p-lncRNA
chr1:6843718:-	chr1	-	6843718	Inf	Inf	NA	p-lncRNA	110841581	CAMTA1-DT
chr1:6843952:-	chr1	-	6843952	0.210316	0.342554	0.851912	p-lncRNA	110841581	CAMTA1-DT
chr1:6843952:-	chr1	-	6843952	0.210316	0.342554	0.851912	p-lncRNA	110841581	CAMTA1-DT
chr1:6894337:-	chr1	-	6894337	NA	0.518974	NA	intergenic
chr1:6932023:+	chr1	+	6932023	2.474	3.16269	1.41592	intron	23261	CAMTA1
chr1:6932080:+	chr1	+	6932080	1.99787	1.60345	1.12906	intron	23261	CAMTA1
chr1:6932109:+	chr1	+	6932109	2.77604	0.800406	2.31241	intron	23261	CAMTA1
chr1:6947603:+	chr1	+	6947603	0.852514	0.325269	NA	intron	23261	CAMTA1
chr1:6947959:+	chr1	+	6947959	Inf	Inf	Inf	intron	23261	CAMTA1
chr1:6948261:+	chr1	+	6948261	1.6064	1.80276	0.719006	intron	23261	CAMTA1
chr1:7309809:+	chr1	+	7309809	Inf	Inf	NA	intron	23261	CAMTA1
chr1:7430331:+	chr1	+	7430331	4.38918	Inf	Inf	intron	23261	CAMTA1
chr1:7472293:+	chr1	+	7472293	Inf	Inf	NA	intron	23261	CAMTA1
chr1:7601655:-	chr1	-	7601655	NA	NA	NA	intergenic
chr1:7641511:-	chr1	-	7641511	NA	1.13621	NA	intergenic
chr1:7753184:-	chr1	-	7753184	NA	0.0564224	NA	intergenic
chr1:7759191:-	chr1	-	7759191	NA	NA	NA	intergenic
chr1:7759658:-	chr1	-	7759658	NA	Inf	NA	intergenic
chr1:7760764:-	chr1	-	7760764	1.95824	1.80934	1.18689	intergenic
chr1:7760968:-	chr1	-	7760968	0.362955	0.670363	2.174	intergenic
chr1:7768989:+	chr1	+	7768989	0	NA	NA	intron	23261	CAMTA1
chr1:7774535:+	chr1	+	7774535	0.687896	0	0.714149	intron	23261	CAMTA1
chr1:7776024:+	chr1	+	7776024	0.0907387	0.0957826	0.283971	intron	23261	CAMTA1
chr1:7776609:+	chr1	+	7776609	0	0.119728	0.0892686	intron	23261	CAMTA1
chr1:7778013:+	chr1	+	7778013	0.72591	NA	NA	intron	23261	CAMTA1
chr1:7834436:+	chr1	+	7834436	NA	Inf	NA	intron	9341	VAMP3
chr1:7834505:+	chr1	+	7834505	NA	NA	Inf	intron	9341	VAMP3
chr1:7834717:+	chr1	+	7834717	NA	NA	0.428067	intron	9341	VAMP3
chr1:7836835:+	chr1	+	7836835	0.0604925	0.279187	0.189314	intron	9341	VAMP3
chr1:7839843:+	chr1	+	7839843	1.64206	0.756562	1.58402	3UTR	9341	VAMP3
chr1:7840272:+	chr1	+	7840272	0	NA	Inf	3UTR	9341	VAMP3
chr1:7840406:+	chr1	+	7840406	Inf	NA	Inf	3UTR	9341	VAMP3
chr1:7840502:+	chr1	+	7840502	1.38219	1.13371	2.16259	3UTR	9341	VAMP3
chr1:7840779:+	chr1	+	7840779	1.36402	Inf	Inf	3UTR	9341	VAMP3
chr1:7841180:+	chr1	+	7841180	0.979752	0.279863	0.846044	3UTR	9341	VAMP3
chr1:7841492:+	chr1	+	7841492	1.21401	0.506567	1.76686	3UTR	9341	VAMP3
chr1:7842626:+	chr1	+	7842626	2.32119	Inf	NA	3UTR	9341	VAMP3
chr1:7848633:+	chr1	+	7848633	Inf	0.485125	0	intron	8863	PER3
chr1:7905241:+	chr1	+	7905241	0.758549	0.363303	0.348893	3UTR	8863	PER3
chr1:7975742:-	chr1	-	7975742	NA	0.85351	NA	3UTR	3604	TNFRSF9
chr1:7975802:-	chr1	-	7975802	NA	NA	NA	3UTR	3604	TNFRSF9
chr1:7975947:-	chr1	-	7975947	NA	1.1035	NA	3UTR	3604	TNFRSF9
chr1:7976430:-	chr1	-	7976430	NA	Inf	NA	3UTR	3604	TNFRSF9
chr1:7976671:-	chr1	-	7976671	NA	0.641675	NA	3UTR	3604	TNFRSF9
chr1:7976887:-	chr1	-	7976887	NA	0.364192	NA	3UTR	3604	TNFRSF9
chr1:7976935:-	chr1	-	7976935	NA	0.326945	NA	3UTR	3604	TNFRSF9
chr1:7977541:-	chr1	-	7977541	NA	Inf	NA	3UTR	3604	TNFRSF9
chr1:7977651:-	chr1	-	7977651	NA	0.42138	NA	3UTR	3604	TNFRSF9
chr1:7978372:-	chr1	-	7978372	NA	0	NA	3UTR	3604	TNFRSF9
chr1:7978756:-	chr1	-	7978756	NA	0.566319	NA	3UTR	3604	TNFRSF9
chr1:7979907:-	chr1	-	7979907	NA	0.557943	NA	3UTR	3604	TNFRSF9
chr1:7996664:-	chr1	-	7996664	NA	0.111352	NA	intron	3604	TNFRSF9
chr1:8020596:-	chr1	-	8020596	0.0659918	0.43703	NA	intergenic
chr1:8021045:-	chr1	-	8021045	0.253209	NA	NA	intergenic
chr1:8031320:+	chr1	+	8031320	0.842857	1.31109	2.4877	intron	11315	PARK7
chr1:8031717:+	chr1	+	8031717	NA	NA	Inf	intron	11315	PARK7
chr1:8032083:+	chr1	+	8032083	NA	NA	NA	intron	11315	PARK7
chr1:8045284:+	chr1	+	8045284	0.844031	Inf	Inf	3UTR	11315	PARK7
chr1:8045339:+	chr1	+	8045339	1.37614	2.00536	1.27625	3UTR	11315	PARK7
chr1:8045403:+	chr1	+	8045403	1.71627	Inf	0.49906	3UTR	11315	PARK7
chr1:8045456:+	chr1	+	8045456	NA	NA	NA	3UTR	11315	PARK7
chr1:8045565:+	chr1	+	8045565	0.469596	Inf	4.42266	3UTR	11315	PARK7
chr1:8056747:+	chr1	+	8056747	NA	NA	NA	intergenic
chr1:8062326:+	chr1	+	8062326	NA	NA	Inf	intergenic
chr1:8063246:-	chr1	-	8063246	NA	NA	0	3UTR	54206	ERRFI1
chr1:8065368:-	chr1	-	8065368	0	NA	0.206934	3UTR	54206	ERRFI1
chr1:8067568:-	chr1	-	8067568	NA	NA	NA	3UTR	54206	ERRFI1
chr1:8070727:-	chr1	-	8070727	NA	NA	0.228244	3UTR	54206	ERRFI1
chr1:8071606:-	chr1	-	8071606	NA	NA	0.136263	3UTR	54206	ERRFI1
chr1:8071723:+	chr1	+	8071723	0.366782	0.496895	NA	intergenic
chr1:8071787:-	chr1	-	8071787	0.308751	0.0683777	0.141465	3UTR	54206	ERRFI1
chr1:8071859:-	chr1	-	8071859	NA	NA	NA	3UTR	54206	ERRFI1
chr1:8071901:-	chr1	-	8071901	NA	NA	0.133903	3UTR	54206	ERRFI1
chr1:8072215:-	chr1	-	8072215	NA	NA	0.0446343	3UTR	54206	ERRFI1
chr1:8072269:-	chr1	-	8072269	0.186761	1.95538	0.181532	3UTR	54206	ERRFI1
chr1:8072294:-	chr1	-	8072294	0.27845	0.121161	0.157435	3UTR	54206	ERRFI1
chr1:8072546:-	chr1	-	8072546	Inf	NA	0.415113	3UTR	54206	ERRFI1
chr1:8072884:-	chr1	-	8072884	NA	NA	0.201944	3UTR	54206	ERRFI1
chr1:8073153:-	chr1	-	8073153	Inf	NA	0.218799	3UTR	54206	ERRFI1
chr1:8074864:-	chr1	-	8074864	0	NA	NA	intron	54206	ERRFI1
chr1:8078501:-	chr1	-	8078501	Inf	NA	0.183926	intron	54206	ERRFI1
chr1:8081040:-	chr1	-	8081040	NA	NA	0.150577	intron	54206	ERRFI1
chr1:8180344:+	chr1	+	8180344	NA	NA	NA	p-lncRNA
chr1:8182498:+	chr1	+	8182498	NA	NA	Inf	p-lncRNA
chr1:8184747:+	chr1	+	8184747	NA	NA	NA	p-lncRNA
chr1:8187130:+	chr1	+	8187130	NA	NA	0.21753	p-lncRNA
chr1:8215220:+	chr1	+	8215220	NA	NA	0.279286	p-lncRNA
chr1:8254982:+	chr1	+	8254982	NA	NA	0.833174	p-lncRNA
chr1:8264832:+	chr1	+	8264832	NA	NA	0	p-lncRNA
chr1:8282828:+	chr1	+	8282828	NA	NA	NA	p-lncRNA
chr1:8300488:+	chr1	+	8300488	NA	NA	0.0714149	p-lncRNA
chr1:8402293:+	chr1	+	8402293	NA	Inf	NA	intron	50651	SLC45A1
chr1:8404225:+	chr1	+	8404225	NA	1.44503	Inf	3UTR	50651	SLC45A1
chr1:8404258:+	chr1	+	8404258	NA	0.136832	NA	3UTR	50651	SLC45A1
chr1:8412464:-	chr1	-	8412464	0.576018	0.439667	0.395282	3UTR	473	RERE
chr1:8414470:-	chr1	-	8414470	0.24197	NA	0.275035	3UTR	473	RERE
chr1:8414573:-	chr1	-	8414573	1.14393	0.666674	0.327081	3UTR	473	RERE
chr1:8415054:-	chr1	-	8415054	0.0723455	Inf	1.47937	3UTR	473	RERE
chr1:8525158:-	chr1	-	8525158	Inf	NA	0.0510106	intron	473	RERE
chr1:8525361:-	chr1	-	8525361	0.506418	NA	1.35097	intron	473	RERE
chr1:8762655:-	chr1	-	8762655	0	0.756306	2.35331	intron	473	RERE
chr1:8920371:-	chr1	-	8920371	0.6516	NA	NA	ncRNA	102465436	MIR6728
chr1:8920371:-	chr1	-	8920371	0.6516	NA	NA	3UTR	2023	ENO1
chr1:8921033:-	chr1	-	8921033	2.72911	Inf	Inf	ncRNA	102465436	MIR6728
chr1:8921033:-	chr1	-	8921033	2.72911	Inf	Inf	3UTR	2023	ENO1
chr1:8921061:-	chr1	-	8921061	2.23163	2.65181	2.44293	3UTR	2023	ENO1
chr1:8928732:-	chr1	-	8928732	NA	NA	NA	intron	2023	ENO1
chr1:8930027:-	chr1	-	8930027	0	NA	Inf	intron	2023	ENO1
chr1:8930057:-	chr1	-	8930057	0.0844031	NA	Inf	intron	2023	ENO1
chr1:8930091:-	chr1	-	8930091	0.46303	NA	0.574124	intron	2023	ENO1
chr1:8939932:+	chr1	+	8939932	0.259099	0.0962833	0.106489	p-lncRNA	100505975	ENO1-AS1
chr1:8939958:+	chr1	+	8939958	Inf	Inf	NA	p-lncRNA	100505975	ENO1-AS1
chr1:8945170:+	chr1	+	8945170	NA	0	NA	p-lncRNA
chr1:9097532:-	chr1	-	9097532	NA	NA	Inf	3UTR	6518	SLC2A5
chr1:9160364:-	chr1	-	9160364	0.571532	0.069643	0.459082	3UTR	80045	GPR157
chr1:9160545:-	chr1	-	9160545	1.32797	Inf	0.598914	3UTR	80045	GPR157
chr1:9164071:-	chr1	-	9164071	NA	NA	1.5431	3UTR	80045	GPR157
chr1:9175369:-	chr1	-	9175369	0.126605	0	0.014095	intron	80045	GPR157
chr1:9186856:-	chr1	-	9186856	NA	NA	NA	intron	80045	GPR157
chr1:9199614:-	chr1	-	9199614	NA	NA	0.567941	intergenic
chr1:9208348:-	chr1	-	9208348	NA	NA	NA	ncRNA	106614088	MIR34AHG
chr1:9208348:-	chr1	-	9208348	NA	NA	NA	ncRNA	407040	MIR34A
chr1:9242009:+	chr1	+	9242009	NA	NA	2.49615	p-lncRNA
chr1:9245445:+	chr1	+	9245445	NA	NA	2.85448	p-lncRNA	102724571	LNCTAM34A
chr1:9246516:+	chr1	+	9246516	NA	NA	0.0709927	p-lncRNA	102724571	LNCTAM34A
chr1:9247439:+	chr1	+	9247439	NA	NA	0.141985	p-lncRNA	102724571	LNCTAM34A
chr1:9252148:+	chr1	+	9252148	NA	0.9528	2.93577	p-lncRNA	102724571	LNCTAM34A
chr1:9258079:+	chr1	+	9258079	NA	NA	NA	p-lncRNA	102724571	LNCTAM34A
chr1:9297786:+	chr1	+	9297786	0	NA	0.21097	intron	9563	H6PD
chr1:9306785:+	chr1	+	9306785	NA	Inf	Inf	intron	9563	H6PD
chr1:9306846:+	chr1	+	9306846	0.126605	NA	0.567941	intron	9563	H6PD
chr1:9325738:+	chr1	+	9325738	1.57743	Inf	NA	3UTR	9563	H6PD
chr1:9327964:+	chr1	+	9327964	0.631228	0.836125	1.58965	3UTR	9563	H6PD
chr1:9331396:+	chr1	+	9331396	0.299856	0.226333	0.258481	3UTR	9563	H6PD
chr1:9337188:+	chr1	+	9337188	NA	NA	NA	intergenic
chr1:9427924:+	chr1	+	9427924	0.0920761	NA	0.498591	3UTR	80176	SPSB1
chr1:9429115:+	chr1	+	9429115	NA	NA	Inf	3UTR	80176	SPSB1
chr1:9429591:+	chr1	+	9429591	0.422895	0.367406	0.546388	3UTR	80176	SPSB1
chr1:9485155:-	chr1	-	9485155	0.391648	NA	NA	ncRNA	100506022	LINC02606
chr1:9485253:-	chr1	-	9485253	NA	0.239456	NA	ncRNA	100506022	LINC02606
chr1:9560813:-	chr1	-	9560813	NA	NA	Inf	intergenic
chr1:9620323:+	chr1	+	9620323	NA	NA	NA	intron	84275	SLC25A33
chr1:9640340:+	chr1	+	9640340	0.253209	NA	0.297562	intron	84275	SLC25A33
chr1:9642610:+	chr1	+	9642610	NA	NA	NA	3UTR	84275	SLC25A33
chr1:9642684:+	chr1	+	9642684	0.208901	Inf	0.368931	3UTR	84275	SLC25A33
chr1:9642826:+	chr1	+	9642826	0.676296	0.545618	0.78849	3UTR	84275	SLC25A33
chr1:9645157:+	chr1	+	9645157	0.317018	0.244555	0.300846	3UTR	84275	SLC25A33
chr1:9645231:+	chr1	+	9645231	0.384163	0.28307	0.30644	3UTR	84275	SLC25A33
chr1:9665007:+	chr1	+	9665007	0.821801	0.673473	0.78198	intron	199953	TMEM201
chr1:9665226:+	chr1	+	9665226	0.773322	0.417728	0.421944	intron	199953	TMEM201
chr1:9674930:+	chr1	+	9674930	1.48554	0.536387	0.353392	3UTR	199953	TMEM201
chr1:9680219:+	chr1	+	9680219	0.836821	0.373861	NA	3UTR	199953	TMEM201
chr1:9682372:+	chr1	+	9682372	0	0.210928	NA	intergenic
chr1:9732463:-	chr1	-	9732463	1.01211	2.53155	0	p-lncRNA	101929074	PIK3CD-AS2
chr1:9736814:-	chr1	-	9736814	NA	NA	NA	p-lncRNA	101929074	PIK3CD-AS2
chr1:9737808:-	chr1	-	9737808	NA	1.08056	NA	p-lncRNA	101929074	PIK3CD-AS2
chr1:9739785:-	chr1	-	9739785	0.495056	0.50373	0.624788	p-lncRNA	101929074	PIK3CD-AS2
chr1:9740897:-	chr1	-	9740897	1.86158	3.75007	2.86662	p-lncRNA	101929074	PIK3CD-AS2
chr1:9752004:+	chr1	+	9752004	0.126605	Inf	0.441366	intron	5293	PIK3CD
chr1:9771477:-	chr1	-	9771477	NA	NA	NA	intergenic
chr1:9788970:-	chr1	-	9788970	NA	NA	NA	3UTR	22883	CLSTN1
chr1:9788977:+	chr1	+	9788977	1.95824	2.62218	1.32523	3UTR	5293	PIK3CD
chr1:9789084:-	chr1	-	9789084	1.46655	1.92254	2.36979	3UTR	22883	CLSTN1
chr1:9790043:-	chr1	-	9790043	0.969463	1.77234	1.2886	3UTR	22883	CLSTN1
chr1:9830235:-	chr1	-	9830235	0.249463	0	0.0883221	intron	22883	CLSTN1
chr1:9908336:-	chr1	-	9908336	1.1407	1.0739	0.75148	3UTR	56998	CTNNBIP1
chr1:9910167:-	chr1	-	9910167	2.00769	2.9191	1.74537	3UTR	56998	CTNNBIP1
chr1:9910214:-	chr1	-	9910214	1.23233	Inf	1.46063	3UTR	56998	CTNNBIP1
chr1:9910253:-	chr1	-	9910253	Inf	Inf	1.20899	3UTR	56998	CTNNBIP1
chr1:9910508:-	chr1	-	9910508	5.77351	3.50373	3.34696	3UTR	56998	CTNNBIP1
chr1:9930691:-	chr1	-	9930691	NA	NA	0.622769	intron	56998	CTNNBIP1
chr1:9935286:-	chr1	-	9935286	1.23233	NA	1.0029	intron	56998	CTNNBIP1
chr1:9969018:-	chr1	-	9969018	0	NA	0.471905	intron	56998	CTNNBIP1
chr1:9982176:-	chr1	-	9982176	Inf	NA	Inf	3UTR	84328	LZIC
chr1:9986365:-	chr1	-	9986365	0.617474	0.437608	0.41667	intron	84328	LZIC
chr1:9986451:-	chr1	-	9986451	0.866254	0.354517	1.47857	intron	84328	LZIC
chr1:9986677:-	chr1	-	9986677	1.1606	0.130613	Inf	intron	84328	LZIC
chr1:9986811:-	chr1	-	9986811	0.398391	0.291354	0.357074	intron	84328	LZIC
chr1:9986907:-	chr1	-	9986907	0.385193	0.0806222	0.509974	intron	84328	LZIC
chr1:9988415:-	chr1	-	9988415	0.0562687	0.169269	0.223964	intron	84328	LZIC
chr1:9988457:-	chr1	-	9988457	0	0.291624	0.34971	intron	84328	LZIC
chr1:9988483:-	chr1	-	9988483	0.145182	Inf	Inf	intron	84328	LZIC
chr1:9988558:-	chr1	-	9988558	NA	NA	NA	intron	84328	LZIC
chr1:9988990:-	chr1	-	9988990	0.856119	0.4163	0.381373	intron	84328	LZIC
chr1:9989772:-	chr1	-	9989772	0.820734	3.14298	0.577672	intron	84328	LZIC
chr1:9989837:-	chr1	-	9989837	0.48956	Inf	Inf	intron	84328	LZIC
chr1:9990028:-	chr1	-	9990028	NA	NA	0.498215	intron	84328	LZIC
chr1:9990165:-	chr1	-	9990165	0.833937	1.73113	0.403558	intron	84328	LZIC
chr1:9990292:-	chr1	-	9990292	0.924246	0.457972	0.599036	intron	84328	LZIC
chr1:9999432:-	chr1	-	9999432	0	0	0.0633681	intron	84328	LZIC
chr1:10000671:-	chr1	-	10000671	0	NA	0.098812	intron	84328	LZIC
chr1:10000867:-	chr1	-	10000867	0	Inf	0.0811533	intron	84328	LZIC
chr1:10002854:-	chr1	-	10002854	0.869373	Inf	6.22434	intron	84328	LZIC
chr1:10007717:+	chr1	+	10007717	0.207403	NA	NA	intron	64802	NMNAT1
chr1:10008088:+	chr1	+	10008088	0.126605	Inf	0.119025	intron	64802	NMNAT1
chr1:10009859:+	chr1	+	10009859	0.96788	NA	Inf	intron	64802	NMNAT1
chr1:10041824:+	chr1	+	10041824	0.555794	1.46223	Inf	intron	64802	NMNAT1
chr1:10042892:+	chr1	+	10042892	NA	NA	2.0609	3UTR	64802	NMNAT1
chr1:10044631:+	chr1	+	10044631	0.230262	0.229779	0.161819	3UTR	64802	NMNAT1
chr1:10044706:+	chr1	+	10044706	0.145182	NA	NA	3UTR	64802	NMNAT1
chr1:10044841:+	chr1	+	10044841	0.257134	0.167438	0.186625	3UTR	64802	NMNAT1
chr1:10045556:+	chr1	+	10045556	Inf	1.31109	Inf	3UTR	64802	NMNAT1
chr1:10046447:+	chr1	+	10046447	NA	Inf	Inf	3UTR	64802	NMNAT1
chr1:10049767:+	chr1	+	10049767	NA	0.342081	Inf	3UTR	64802	NMNAT1
chr1:10056944:+	chr1	+	10056944	5.58779	NA	Inf	intergenic
chr1:10090867:-	chr1	-	10090867	0.253209	NA	Inf	intergenic
chr1:10110590:+	chr1	+	10110590	NA	NA	0.998067	intron	10277	UBE4B
chr1:10112721:+	chr1	+	10112721	NA	NA	Inf	intron	10277	UBE4B
chr1:10125958:+	chr1	+	10125958	Inf	0.0703093	0.250667	intron	10277	UBE4B
chr1:10132804:+	chr1	+	10132804	0.120985	NA	Inf	intron	10277	UBE4B
chr1:10133173:+	chr1	+	10133173	0.251089	0.240655	0.419986	intron	10277	UBE4B
chr1:10168853:+	chr1	+	10168853	NA	NA	NA	intron	10277	UBE4B
chr1:10189100:+	chr1	+	10189100	0.850796	0.47293	0.67619	intron	10277	UBE4B
chr1:10205242:+	chr1	+	10205242	0.249463	0.239456	NA	intron	10277	UBE4B
chr1:10223147:+	chr1	+	10223147	Inf	NA	NA	intron	10277	UBE4B
chr1:10240290:+	chr1	+	10240290	0.564767	1.24372	0.717561	3UTR	10277	UBE4B
chr1:10240662:+	chr1	+	10240662	0.614351	0.63829	0.391254	3UTR	10277	UBE4B
chr1:10241297:+	chr1	+	10241297	1.07731	0.577502	0.531834	3UTR	10277	UBE4B
chr1:10248622:+	chr1	+	10248622	0	1.43674	Inf	intergenic
chr1:10254426:+	chr1	+	10254426	NA	NA	NA	intergenic
chr1:10364944:+	chr1	+	10364944	0.253209	0.0684161	0.284815	intron	23095	KIF1B
chr1:10365424:+	chr1	+	10365424	0.41951	0.267542	0.294112	intron	23095	KIF1B
chr1:10365686:+	chr1	+	10365686	0.616164	0.642799	NA	intron	23095	KIF1B
chr1:10368655:+	chr1	+	10368655	0.869733	0.237132	0.289407	intron	23095	KIF1B
chr1:10413248:+	chr1	+	10413248	NA	NA	NA	intron	23095	KIF1B
chr1:10416664:+	chr1	+	10416664	NA	NA	NA	intron	23095	KIF1B
chr1:10433636:-	chr1	-	10433636	NA	0.109258	NA	p-lncRNA
chr1:10436703:+	chr1	+	10436703	1.05085	Inf	2.87266	3UTR	23095	KIF1B
chr1:10437309:-	chr1	-	10437309	NA	NA	0	p-lncRNA
chr1:10441531:+	chr1	+	10441531	0.174218	0.407592	0.720752	3UTR	23095	KIF1B
chr1:10441655:+	chr1	+	10441655	0.529234	0.628098	0.632258	3UTR	23095	KIF1B
chr1:10455260:+	chr1	+	10455260	Inf	0	NA	intergenic
chr1:10457028:-	chr1	-	10457028	0	NA	0.141985	p-lncRNA
chr1:10457486:+	chr1	+	10457486	0.368575	0.316833	0.283971	intergenic
chr1:10464515:+	chr1	+	10464515	1.46306	NA	Inf	intron	5226	PGD
chr1:10468020:+	chr1	+	10468020	NA	NA	NA	intron	5226	PGD
chr1:10480201:+	chr1	+	10480201	1.49051	1.99091	1.68981	3UTR	5226	PGD
chr1:10480461:+	chr1	+	10480461	NA	NA	Inf	3UTR	5226	PGD
chr1:10480568:+	chr1	+	10480568	1.14983	1.18809	1.06644	3UTR	5226	PGD
chr1:10483278:-	chr1	-	10483278	NA	NA	NA	intergenic
chr1:10485949:-	chr1	-	10485949	NA	0.447501	NA	intergenic
chr1:10489938:-	chr1	-	10489938	1.10358	Inf	Inf	p-lncRNA
chr1:10494318:+	chr1	+	10494318	1.65439	Inf	NA	intron	100526739	CENPS-CORT
chr1:10494318:+	chr1	+	10494318	1.65439	Inf	NA	intron	378708	CENPS
chr1:10495517:+	chr1	+	10495517	0	NA	0.714149	intron	100526739	CENPS-CORT
chr1:10495517:+	chr1	+	10495517	0	NA	0.714149	intron	378708	CENPS
chr1:10497017:+	chr1	+	10497017	0	0	Inf	intron	100526739	CENPS-CORT
chr1:10497017:+	chr1	+	10497017	0	0	Inf	intron	378708	CENPS
chr1:10502250:-	chr1	-	10502250	NA	NA	NA	intergenic
chr1:10502591:+	chr1	+	10502591	Inf	2.87348	0.714149	intron	100526739	CENPS-CORT
chr1:10502591:+	chr1	+	10502591	Inf	2.87348	0.714149	3UTR	378708	CENPS
chr1:10502766:+	chr1	+	10502766	1.17322	0.715117	Inf	intron	100526739	CENPS-CORT
chr1:10502766:+	chr1	+	10502766	1.17322	0.715117	Inf	3UTR	378708	CENPS
chr1:10502791:+	chr1	+	10502791	1.15592	0.954588	1.0941	intron	100526739	CENPS-CORT
chr1:10502791:+	chr1	+	10502791	1.15592	0.954588	1.0941	3UTR	378708	CENPS
chr1:10502865:+	chr1	+	10502865	0.975759	0.641336	0.453561	intron	100526739	CENPS-CORT
chr1:10502865:+	chr1	+	10502865	0.975759	0.641336	0.453561	3UTR	378708	CENPS
chr1:10508585:-	chr1	-	10508585	0.506418	NA	NA	3UTR	1676	DFFA
chr1:10509992:-	chr1	-	10509992	0.645144	0.514846	0.0567941	3UTR	1676	DFFA
chr1:10511716:+	chr1	+	10511716	3.41006	2.98137	Inf	3UTR	100526739	CENPS-CORT
chr1:10511716:+	chr1	+	10511716	3.41006	2.98137	Inf	3UTR	1325	CORT
chr1:10511960:-	chr1	-	10511960	NA	NA	NA	3UTR	1676	DFFA
chr1:10516470:-	chr1	-	10516470	0.215901	1.01089	NA	3UTR	1676	DFFA
chr1:10516579:-	chr1	-	10516579	0.197655	0.313526	0.247554	3UTR	1676	DFFA
chr1:10517190:-	chr1	-	10517190	0	NA	NA	3UTR	1676	DFFA
chr1:10517346:-	chr1	-	10517346	1.03631	NA	NA	3UTR	1676	DFFA
chr1:10517758:-	chr1	-	10517758	NA	NA	0.0714149	3UTR	1676	DFFA
chr1:10518305:-	chr1	-	10518305	0.0659918	0.478913	0.746479	3UTR	1676	DFFA
chr1:10519204:-	chr1	-	10519204	1.19015	NA	NA	3UTR	1676	DFFA
chr1:10519323:-	chr1	-	10519323	0.525717	Inf	0.161608	3UTR	1676	DFFA
chr1:10519450:-	chr1	-	10519450	0.364546	0.877848	0.25684	3UTR	1676	DFFA
chr1:10519506:-	chr1	-	10519506	0.292404	0.696082	0.503161	3UTR	1676	DFFA
chr1:10519571:-	chr1	-	10519571	0.323125	0.532813	Inf	3UTR	1676	DFFA
chr1:10519648:-	chr1	-	10519648	0.363844	0.735266	0.347778	3UTR	1676	DFFA
chr1:10519739:-	chr1	-	10519739	0	0	0.785142	3UTR	1676	DFFA
chr1:10519980:-	chr1	-	10519980	1.28505	NA	NA	3UTR	1676	DFFA
chr1:10521103:-	chr1	-	10521103	Inf	NA	NA	3UTR	1676	DFFA
chr1:10521281:-	chr1	-	10521281	1.45586	2.50109	1.99753	3UTR	1676	DFFA
chr1:10521324:-	chr1	-	10521324	1.54539	2.9343	2.17161	3UTR	1676	DFFA
chr1:10521408:-	chr1	-	10521408	0.80382	NA	Inf	3UTR	1676	DFFA
chr1:10522501:-	chr1	-	10522501	1.02548	Inf	NA	intron	1676	DFFA
chr1:10522527:-	chr1	-	10522527	1.80181	2.30405	2.22065	intron	1676	DFFA
chr1:10522602:-	chr1	-	10522602	5.11509	Inf	Inf	intron	1676	DFFA
chr1:10522825:-	chr1	-	10522825	NA	NA	NA	intron	1676	DFFA
chr1:10522898:-	chr1	-	10522898	1.81306	Inf	NA	intron	1676	DFFA
chr1:10522924:-	chr1	-	10522924	2.23393	NA	NA	intron	1676	DFFA
chr1:10522961:-	chr1	-	10522961	1.72501	6.49959	1.67104	intron	1676	DFFA
chr1:10580064:+	chr1	+	10580064	Inf	NA	0.451731	intron	5195	PEX14
chr1:10602410:+	chr1	+	10602410	1.01284	NA	2.10682	intron	5195	PEX14
chr1:10605362:+	chr1	+	10605362	0.459006	Inf	0.430714	intron	5195	PEX14
chr1:10609560:+	chr1	+	10609560	0.316325	0.121614	0.108107	intron	5195	PEX14
chr1:10641864:+	chr1	+	10641864	NA	0.145677	0	intron	5195	PEX14
chr1:10667419:+	chr1	+	10667419	0.168806	0	NA	intron	5195	PEX14
chr1:10690815:+	chr1	+	10690815	1.27929	0.915544	1.15693	3UTR	5195	PEX14
chr1:10693258:+	chr1	+	10693258	Inf	3.57091	NA	3UTR	5195	PEX14
chr1:10696661:-	chr1	-	10696661	0.216672	0.140033	0.811948	3UTR	54897	CASZ1
chr1:10696856:-	chr1	-	10696856	NA	NA	NA	3UTR	54897	CASZ1
chr1:10707270:-	chr1	-	10707270	1.46287	5.57578	1.76911	intron	54897	CASZ1
chr1:10712658:-	chr1	-	10712658	NA	NA	1.42267	intron	54897	CASZ1
chr1:10972969:-	chr1	-	10972969	NA	NA	NA	intergenic
chr1:11071810:-	chr1	-	11071810	0	NA	0.2134	p-lncRNA
chr1:11074271:+	chr1	+	11074271	NA	0.516849	0.642332	intron	23435	TARDBP
chr1:11074335:+	chr1	+	11074335	0.120772	NA	0.574456	intron	23435	TARDBP
chr1:11082051:+	chr1	+	11082051	0.651846	0.385133	0.0274673	intron	23435	TARDBP
chr1:11082148:+	chr1	+	11082148	0.0632062	0.176201	0.158466	intron	23435	TARDBP
chr1:11082815:+	chr1	+	11082815	2.60695	NA	1.52187	3UTR	23435	TARDBP
chr1:11083165:+	chr1	+	11083165	0.756747	Inf	0.849555	3UTR	23435	TARDBP
chr1:11084022:+	chr1	+	11084022	NA	Inf	Inf	3UTR	23435	TARDBP
chr1:11084100:+	chr1	+	11084100	0.920902	0.823534	1.58867	3UTR	23435	TARDBP
chr1:11084127:+	chr1	+	11084127	NA	NA	NA	3UTR	23435	TARDBP
chr1:11084253:+	chr1	+	11084253	0.405626	0.64709	0.149668	3UTR	23435	TARDBP
chr1:11084810:+	chr1	+	11084810	5.19294	Inf	1.1401	3UTR	23435	TARDBP
chr1:11084867:+	chr1	+	11084867	NA	0	NA	3UTR	23435	TARDBP
chr1:11084913:+	chr1	+	11084913	NA	NA	NA	3UTR	23435	TARDBP
chr1:11085002:+	chr1	+	11085002	Inf	NA	NA	3UTR	23435	TARDBP
chr1:11085048:+	chr1	+	11085048	2.68415	NA	NA	3UTR	23435	TARDBP
chr1:11085549:+	chr1	+	11085549	0.492118	0.145539	0.068072	3UTR	23435	TARDBP
chr1:11086083:+	chr1	+	11086083	Inf	0.62459	0.320523	3UTR	23435	TARDBP
chr1:11086220:+	chr1	+	11086220	0.136885	0.262218	0.856134	3UTR	23435	TARDBP
chr1:11086475:+	chr1	+	11086475	0.909702	Inf	Inf	3UTR	23435	TARDBP
chr1:11086794:+	chr1	+	11086794	NA	NA	NA	3UTR	23435	TARDBP
chr1:11090585:+	chr1	+	11090585	0.175246	0.101238	0.153953	3UTR	23435	TARDBP
chr1:11104855:-	chr1	-	11104855	0.181477	Inf	1.17263	intron	10747	MASP2
chr1:11110417:-	chr1	-	11110417	0.253209	1.31109	NA	3UTR	6723	SRM
chr1:11111495:-	chr1	-	11111495	1.28015	3.58693	0.643722	3UTR	6723	SRM
chr1:11112511:-	chr1	-	11112511	0.435546	NA	NA	3UTR	6723	SRM
chr1:11114646:-	chr1	-	11114646	1.6907	2.7978	1.74847	3UTR	6723	SRM
chr1:11114699:-	chr1	-	11114699	3.3729	1.50411	1.0522	3UTR	6723	SRM
chr1:11117537:-	chr1	-	11117537	NA	NA	NA	intron	6723	SRM
chr1:11120582:+	chr1	+	11120582	Inf	NA	Inf	p-lncRNA
chr1:11120980:+	chr1	+	11120980	0.783295	0.697428	Inf	p-lncRNA
chr1:11121017:+	chr1	+	11121017	NA	NA	NA	p-lncRNA
chr1:11123638:-	chr1	-	11123638	0.687896	0.159638	0.283971	3UTR	5394	EXOSC10
chr1:11125708:-	chr1	-	11125708	NA	NA	NA	3UTR	5394	EXOSC10
chr1:11126675:-	chr1	-	11126675	0.750704	0.635188	0.618354	3UTR	5394	EXOSC10
chr1:11162157:+	chr1	+	11162157	2.78841	NA	Inf	p-lncRNA	105376736	EXOSC10-AS1
chr1:11166592:-	chr1	-	11166592	1.3248	0.991761	1.96178	3UTR	2475	MTOR
chr1:11167467:-	chr1	-	11167467	1.65677	0.218515	Inf	3UTR	2475	MTOR
chr1:11192003:-	chr1	-	11192003	NA	NA	NA	intron	2475	MTOR
chr1:11192402:-	chr1	-	11192402	1.51926	Inf	Inf	intron	2475	MTOR
chr1:11346259:+	chr1	+	11346259	1.29563	NA	0.382007	intron	29914	UBIAD1
chr1:11346342:+	chr1	+	11346342	0.68356	0.468843	1.03544	intron	29914	UBIAD1
chr1:11346416:+	chr1	+	11346416	0.645456	0.677025	0.781386	intron	29914	UBIAD1
chr1:11346473:+	chr1	+	11346473	Inf	Inf	Inf	intron	29914	UBIAD1
chr1:11347998:+	chr1	+	11347998	0.303851	0.697428	2.77505	intron	29914	UBIAD1
chr1:11349601:+	chr1	+	11349601	NA	NA	NA	intron	29914	UBIAD1
chr1:11354126:+	chr1	+	11354126	NA	0	0.10008	intron	29914	UBIAD1
chr1:11354161:+	chr1	+	11354161	NA	NA	NA	intron	29914	UBIAD1
chr1:11359635:+	chr1	+	11359635	0.590953	0.701989	0.421623	3UTR	29914	UBIAD1
chr1:11369933:+	chr1	+	11369933	0	0.162728	Inf	intergenic
chr1:11543674:+	chr1	+	11543674	0.362955	0.352362	0.271932	intron	57540	DISP3
chr1:11597608:+	chr1	+	11597608	NA	1.44038	NA	3UTR	57540	DISP3
chr1:11597640:+	chr1	+	11597640	NA	1.1035	NA	3UTR	57540	DISP3
chr1:11611128:+	chr1	+	11611128	NA	Inf	NA	intergenic
chr1:11700707:-	chr1	-	11700707	NA	NA	0.586735	3UTR	26232	FBXO2
chr1:11708444:-	chr1	-	11708444	1.80707	3.80147	2.94731	3UTR	26232	FBXO2
chr1:11717284:-	chr1	-	11717284	1.01284	0.180528	NA	intergenic
chr1:11722348:+	chr1	+	11722348	2.16983	2.39497	1.20196	3UTR	93611	FBXO44
chr1:11723381:+	chr1	+	11723381	1.29421	1.70911	0.706202	3UTR	93611	FBXO44
chr1:11734086:+	chr1	+	11734086	Inf	6.75577	1.94046	3UTR	26270	FBXO6
chr1:11734537:-	chr1	-	11734537	2.7008	4.04942	2.6923	3UTR	10459	MAD2L2
chr1:11734586:-	chr1	-	11734586	11.8226	1.72066	7.04305	3UTR	10459	MAD2L2
chr1:11735132:+	chr1	+	11735132	NA	0	1.03467	3UTR	26270	FBXO6
chr1:11785914:+	chr1	+	11785914	0.700567	0.560897	NA	3UTR	374946	DRAXIN
chr1:11810826:+	chr1	+	11810826	2.75952	2.62704	2.16751	3UTR	57085	AGTRAP
chr1:11814850:+	chr1	+	11814850	0.510986	1.47199	NA	3UTR	57085	AGTRAP
chr1:11843883:+	chr1	+	11843883	NA	NA	NA	intron	284498	C1orf167
chr1:11845780:-	chr1	-	11845780	Inf	Inf	NA	3UTR	4524	MTHFR
chr1:11849253:-	chr1	-	11849253	NA	NA	NA	3UTR	4524	MTHFR
chr1:11849493:-	chr1	-	11849493	Inf	NA	NA	3UTR	4524	MTHFR
chr1:11849936:-	chr1	-	11849936	NA	Inf	0.828952	3UTR	4524	MTHFR
chr1:11850079:-	chr1	-	11850079	2.65921	Inf	0.823598	3UTR	4524	MTHFR
chr1:11850524:-	chr1	-	11850524	NA	NA	Inf	3UTR	4524	MTHFR
chr1:11879911:+	chr1	+	11879911	0.24197	NA	0.427645	intron	1185	CLCN6
chr1:11881955:+	chr1	+	11881955	0	0.518643	0.413869	intron	1185	CLCN6
chr1:11903185:+	chr1	+	11903185	0.261482	0.284591	0.273684	ncRNA	100379251	NPPA-AS1
chr1:11903185:+	chr1	+	11903185	0.261482	0.284591	0.273684	3UTR	1185	CLCN6
chr1:11905772:-	chr1	-	11905772	NA	Inf	NA	3UTR	4878	NPPA
chr1:11908136:+	chr1	+	11908136	0.366716	0.582156	0.819229	ncRNA	100379251	NPPA-AS1
chr1:11908136:+	chr1	+	11908136	0.366716	0.582156	0.819229	3UTR	1185	CLCN6
chr1:11917521:-	chr1	-	11917521	NA	2.82743	Inf	3UTR	4879	NPPB
chr1:11968330:+	chr1	+	11968330	2.21206	Inf	Inf	intergenic
chr1:11969862:-	chr1	-	11969862	Inf	NA	NA	intergenic
chr1:11976604:-	chr1	-	11976604	Inf	NA	0.711616	intergenic
chr1:11979648:-	chr1	-	11979648	0.914565	1.02337	2.71489	3UTR	90231	KIAA2013
chr1:11980122:-	chr1	-	11980122	2.04932	1.33119	3.49582	3UTR	90231	KIAA2013
chr1:12035594:+	chr1	+	12035594	1.27018	2.21669	1.96465	3UTR	5351	PLOD1
chr1:12036695:+	chr1	+	12036695	0.833507	Inf	1.08059	3UTR	5351	PLOD1
chr1:12038768:+	chr1	+	12038768	NA	NA	NA	3UTR	5351	PLOD1
chr1:12039897:+	chr1	+	12039897	NA	Inf	NA	3UTR	5351	PLOD1
chr1:12053296:-	chr1	-	12053296	0.953776	0.35757	0.738324	intergenic
chr1:12073562:+	chr1	+	12073562	1.07209	0.913063	1.10929	3UTR	9927	MFN2
chr1:12092096:+	chr1	+	12092096	1.82236	2.71216	1.68987	3UTR	60672	MIIP
chr1:12092686:+	chr1	+	12092686	1.02893	1.26311	0.417874	ncRNA	102466982	MIR6729
chr1:12092686:+	chr1	+	12092686	1.02893	1.26311	0.417874	3UTR	60672	MIIP
chr1:12269277:+	chr1	+	12269277	NA	0.194315	NA	3UTR	7133	TNFRSF1B
chr1:12309590:+	chr1	+	12309590	1.17415	NA	NA	intron	55187	VPS13D
chr1:12323678:+	chr1	+	12323678	NA	NA	NA	intron	55187	VPS13D
chr1:12409072:+	chr1	+	12409072	1.45182	NA	Inf	intron	55187	VPS13D
chr1:12465367:+	chr1	+	12465367	NA	NA	NA	intron	55187	VPS13D
chr1:12569428:+	chr1	+	12569428	0.432511	0.215511	0.475572	3UTR	55187	VPS13D
chr1:12569488:+	chr1	+	12569488	0.593829	1.14012	1.18532	3UTR	55187	VPS13D
chr1:12570416:+	chr1	+	12570416	0.892957	0.72826	1.77691	3UTR	55187	VPS13D
chr1:12572099:+	chr1	+	12572099	0.659497	0.413926	0.646482	3UTR	55187	VPS13D
chr1:12589234:+	chr1	+	12589234	NA	NA	0	e-lncRNA
chr1:12589333:+	chr1	+	12589333	NA	NA	Inf	e-lncRNA
chr1:12590526:+	chr1	+	12590526	NA	NA	0.888251	e-lncRNA
chr1:12593660:+	chr1	+	12593660	NA	NA	0.162307	e-lncRNA
chr1:12596296:+	chr1	+	12596296	NA	NA	1.18689	e-lncRNA
chr1:12603721:+	chr1	+	12603721	NA	NA	0.267806	e-lncRNA
chr1:12611620:-	chr1	-	12611620	0.713821	NA	NA	intergenic
chr1:12627939:-	chr1	-	12627939	1.01122	0.387136	0.451655	3UTR	9249	DHRS3
chr1:12632048:-	chr1	-	12632048	0.126605	NA	0.0873756	intron	9249	DHRS3
chr1:12636628:-	chr1	-	12636628	Inf	NA	0.0922921	intron	9249	DHRS3
chr1:12640133:-	chr1	-	12640133	2.90364	NA	Inf	intron	9249	DHRS3
chr1:12658425:-	chr1	-	12658425	NA	NA	0.233337	intron	9249	DHRS3
chr1:12668173:-	chr1	-	12668173	NA	NA	0.313727	intron	9249	DHRS3
chr1:12677533:-	chr1	-	12677533	NA	NA	NA	5UTR	9249	DHRS3
chr1:12678906:-	chr1	-	12678906	0.898925	NA	2.06723	intergenic
chr1:12678908:+	chr1	+	12678908	NA	NA	0.664006	p-lncRNA
chr1:12683398:+	chr1	+	12683398	0	NA	0.0946569	p-lncRNA
chr1:13385697:+	chr1	+	13385697	NA	NA	NA	intergenic
chr1:13915850:+	chr1	+	13915850	NA	NA	NA	intron	10630	PDPN
chr1:13917772:+	chr1	+	13917772	0.811955	NA	NA	intron	10630	PDPN
chr1:13918746:+	chr1	+	13918746	0	NA	NA	intron	10630	PDPN
chr1:13942745:+	chr1	+	13942745	1.75873	NA	NA	3UTR	10630	PDPN
chr1:13942797:+	chr1	+	13942797	0.748388	NA	NA	3UTR	10630	PDPN
chr1:13942882:+	chr1	+	13942882	3.68731	NA	NA	3UTR	10630	PDPN
chr1:13942981:+	chr1	+	13942981	2.13076	NA	NA	3UTR	10630	PDPN
chr1:13943415:+	chr1	+	13943415	4.22588	NA	NA	3UTR	10630	PDPN
chr1:13943791:+	chr1	+	13943791	3.04195	NA	NA	3UTR	10630	PDPN
chr1:13944452:+	chr1	+	13944452	0.820831	NA	NA	3UTR	10630	PDPN
chr1:14023553:-	chr1	-	14023553	0.24197	NA	NA	intergenic
chr1:14027447:+	chr1	+	14027447	NA	NA	NA	intron	7799	PRDM2
chr1:14114572:+	chr1	+	14114572	0.226896	0.193504	0.105192	intron	7799	PRDM2
chr1:14149569:+	chr1	+	14149569	0	0.43703	0.595124	intron	7799	PRDM2
chr1:14149993:+	chr1	+	14149993	1.18169	Inf	1.7408	3UTR	7799	PRDM2
chr1:14151571:+	chr1	+	14151571	0.350458	0.272164	0.148342	3UTR	7799	PRDM2
chr1:14379045:+	chr1	+	14379045	Inf	NA	NA	intergenic
chr1:14923141:-	chr1	-	14923141	0	0.598641	NA	p-lncRNA
chr1:14946290:+	chr1	+	14946290	Inf	NA	NA	intron	23254	KAZN
chr1:14960107:+	chr1	+	14960107	0.506418	NA	NA	intron	23254	KAZN
chr1:15142718:-	chr1	-	15142718	NA	0	NA	intergenic
chr1:15260116:+	chr1	+	15260116	0.72591	NA	0.0631046	intron	23254	KAZN
chr1:15288225:+	chr1	+	15288225	1.95824	NA	6.77597	intron	23254	KAZN
chr1:15343453:+	chr1	+	15343453	0	NA	0.0473285	intron	23254	KAZN
chr1:15346326:+	chr1	+	15346326	NA	NA	NA	intron	23254	KAZN
chr1:15372803:+	chr1	+	15372803	NA	NA	NA	intron	23254	KAZN
chr1:15392535:+	chr1	+	15392535	0.253209	NA	1.83387	intron	23254	KAZN
chr1:15392579:+	chr1	+	15392579	1.2872	NA	3.40684	intron	23254	KAZN
chr1:15392706:+	chr1	+	15392706	0.66588	Inf	0.462224	intron	23254	KAZN
chr1:15392745:+	chr1	+	15392745	0.343948	0	0.419845	intron	23254	KAZN
chr1:15434161:-	chr1	-	15434161	NA	0.377906	NA	p-lncRNA
chr1:15434685:-	chr1	-	15434685	NA	0.159638	NA	p-lncRNA	200197	TMEM51-AS1
chr1:15438311:-	chr1	-	15438311	Inf	0.48368	0.490708	p-lncRNA	200197	TMEM51-AS1
chr1:15438311:-	chr1	-	15438311	Inf	0.48368	0.490708	p-lncRNA	200197	TMEM51-AS1
chr1:15439606:-	chr1	-	15439606	NA	0.200018	0.391937	p-lncRNA	200197	TMEM51-AS1
chr1:15440697:-	chr1	-	15440697	NA	NA	Inf	p-lncRNA	200197	TMEM51-AS1
chr1:15442147:-	chr1	-	15442147	NA	0.62459	Inf	p-lncRNA	200197	TMEM51-AS1
chr1:15442447:-	chr1	-	15442447	NA	0.331921	0.488902	p-lncRNA	200197	TMEM51-AS1
chr1:15456594:-	chr1	-	15456594	NA	NA	NA	p-lncRNA	200197	TMEM51-AS1
chr1:15463831:-	chr1	-	15463831	0	0.410497	0.425956	p-lncRNA	200197	TMEM51-AS1
chr1:15472464:-	chr1	-	15472464	NA	Inf	NA	p-lncRNA	200197	TMEM51-AS1
chr1:15473071:-	chr1	-	15473071	NA	0.655546	0.340806	p-lncRNA	200197	TMEM51-AS1
chr1:15485703:+	chr1	+	15485703	NA	NA	Inf	intron	55092	TMEM51
chr1:15546974:+	chr1	+	15546974	0.713238	0.596923	0.343019	3UTR	55092	TMEM51
chr1:15580261:+	chr1	+	15580261	0	Inf	NA	intron	114827	FHAD1
chr1:15591024:+	chr1	+	15591024	NA	NA	NA	intron	114827	FHAD1
chr1:15634125:+	chr1	+	15634125	NA	NA	NA	intron	114827	FHAD1
chr1:15641618:-	chr1	-	15641618	NA	0.145677	NA	intergenic
chr1:15656471:+	chr1	+	15656471	3.78987	Inf	NA	intron	114827	FHAD1
chr1:15656555:+	chr1	+	15656555	2.821	Inf	NA	intron	114827	FHAD1
chr1:15656992:+	chr1	+	15656992	0.786044	1.73811	NA	intron	114827	FHAD1
chr1:15674625:+	chr1	+	15674625	2.11108	0.342037	NA	intron	114827	FHAD1
chr1:15706594:+	chr1	+	15706594	0	0.248447	NA	intron	114827	FHAD1
chr1:15724012:+	chr1	+	15724012	Inf	0.106425	NA	3UTR	114827	FHAD1
chr1:15724159:+	chr1	+	15724159	0	Inf	NA	3UTR	114827	FHAD1
chr1:15755349:+	chr1	+	15755349	1.73627	1.56804	2.1567	3UTR	79180	EFHD2
chr1:15756552:+	chr1	+	15756552	2.10448	Inf	1.99624	3UTR	79180	EFHD2
chr1:15756704:+	chr1	+	15756704	1.55625	1.09004	1.48211	3UTR	79180	EFHD2
chr1:15756780:+	chr1	+	15756780	Inf	NA	NA	3UTR	79180	EFHD2
chr1:15756827:+	chr1	+	15756827	1.48829	0.890792	1.2117	3UTR	79180	EFHD2
chr1:15773155:+	chr1	+	15773155	1.84188	0.411213	NA	3UTR	11330	CTRC
chr1:15816218:-	chr1	-	15816218	0.527467	0.241723	0.379901	3UTR	842	CASP9
chr1:15817896:-	chr1	-	15817896	0.41802	1.9636	2.08299	3UTR	842	CASP9
chr1:15818774:-	chr1	-	15818774	1.45089	1.02981	0.949665	3UTR	842	CASP9
chr1:15850179:-	chr1	-	15850179	0	Inf	NA	intron	842	CASP9
chr1:15852428:-	chr1	-	15852428	NA	NA	NA	intergenic
chr1:15890972:+	chr1	+	15890972	NA	NA	NA	intron	23341	DNAJC16
chr1:15892104:-	chr1	-	15892104	0.817523	0.549566	0.421501	3UTR	79814	AGMAT
chr1:15894865:+	chr1	+	15894865	1.01284	Inf	2.29485	3UTR	23341	DNAJC16
chr1:15894946:+	chr1	+	15894946	NA	NA	Inf	3UTR	23341	DNAJC16
chr1:15895206:-	chr1	-	15895206	NA	NA	0.754633	3UTR	79814	AGMAT
chr1:15895305:+	chr1	+	15895305	1.12258	0.145677	1.27153	3UTR	23341	DNAJC16
chr1:15895587:+	chr1	+	15895587	Inf	NA	Inf	3UTR	23341	DNAJC16
chr1:15895687:+	chr1	+	15895687	0.869373	Inf	0.391876	3UTR	23341	DNAJC16
chr1:15895966:-	chr1	-	15895966	NA	NA	0.402996	3UTR	79814	AGMAT
chr1:15896551:+	chr1	+	15896551	0.253209	0	0.113588	3UTR	23341	DNAJC16
chr1:15896561:-	chr1	-	15896561	0	NA	0.720108	3UTR	79814	AGMAT
chr1:15896621:+	chr1	+	15896621	0	NA	0.10008	3UTR	23341	DNAJC16
chr1:15896838:-	chr1	-	15896838	NA	NA	1.61761	3UTR	79814	AGMAT
chr1:15897182:-	chr1	-	15897182	NA	NA	3.73226	3UTR	79814	AGMAT
chr1:15897716:-	chr1	-	15897716	NA	NA	0.732078	3UTR	79814	AGMAT
chr1:15897795:+	chr1	+	15897795	0.310908	0.0323052	1.47679	3UTR	23341	DNAJC16
chr1:15897867:-	chr1	-	15897867	Inf	NA	0.959257	3UTR	79814	AGMAT
chr1:15898088:-	chr1	-	15898088	NA	NA	0.927127	3UTR	79814	AGMAT
chr1:15898196:-	chr1	-	15898196	0.24197	0.957826	1.52978	3UTR	79814	AGMAT
chr1:15898228:+	chr1	+	15898228	0.264009	0.283677	0.369133	3UTR	23341	DNAJC16
chr1:15898229:-	chr1	-	15898229	NA	NA	4.08947	3UTR	79814	AGMAT
chr1:15898267:-	chr1	-	15898267	NA	NA	2.70617	3UTR	79814	AGMAT
chr1:15898318:-	chr1	-	15898318	NA	NA	1.2115	3UTR	79814	AGMAT
chr1:15898345:-	chr1	-	15898345	NA	NA	5.50822	3UTR	79814	AGMAT
chr1:15898374:-	chr1	-	15898374	NA	NA	Inf	3UTR	79814	AGMAT
chr1:15899810:-	chr1	-	15899810	1.45182	NA	2.1503	3UTR	79814	AGMAT
chr1:15899865:-	chr1	-	15899865	Inf	NA	0.97217	3UTR	79814	AGMAT
chr1:15899923:-	chr1	-	15899923	2.13726	1.80093	2.17037	3UTR	79814	AGMAT
chr1:15899974:-	chr1	-	15899974	NA	NA	Inf	3UTR	79814	AGMAT
chr1:15900044:-	chr1	-	15900044	1.58599	4.23358	2.224	3UTR	79814	AGMAT
chr1:15900566:+	chr1	+	15900566	0.367859	0.471238	0.357074	intergenic
chr1:15918874:+	chr1	+	15918874	0	0	NA	intergenic
chr1:15919227:+	chr1	+	15919227	0	0.532813	0	intergenic
chr1:15928225:-	chr1	-	15928225	0	NA	Inf	p-lncRNA
chr1:15932367:+	chr1	+	15932367	NA	NA	NA	intergenic
chr1:15985683:+	chr1	+	15985683	NA	NA	0	intron	84301	DDI2
chr1:15987349:+	chr1	+	15987349	NA	NA	0.4268	CDS	6248	RSC1A1
chr1:15987349:+	chr1	+	15987349	NA	NA	0.4268	3UTR	84301	DDI2
chr1:15988382:+	chr1	+	15988382	NA	NA	NA	3UTR	6248	RSC1A1
chr1:15988525:+	chr1	+	15988525	0.442716	0.261441	0.226528	3UTR	6248	RSC1A1
chr1:15988718:+	chr1	+	15988718	0.101284	NA	0.819582	3UTR	6248	RSC1A1
chr1:15988718:+	chr1	+	15988718	0.101284	NA	0.819582	3UTR	84301	DDI2
chr1:15988777:+	chr1	+	15988777	0.611199	0.256053	0.424593	3UTR	6248	RSC1A1
chr1:15988777:+	chr1	+	15988777	0.611199	0.256053	0.424593	3UTR	84301	DDI2
chr1:15990182:+	chr1	+	15990182	NA	NA	0	3UTR	6248	RSC1A1
chr1:15990182:+	chr1	+	15990182	NA	NA	0	3UTR	84301	DDI2
chr1:15993113:+	chr1	+	15993113	NA	NA	NA	3UTR	6248	RSC1A1
chr1:15993113:+	chr1	+	15993113	NA	NA	NA	3UTR	84301	DDI2
chr1:15995539:+	chr1	+	15995539	0.37611	0.109976	0.166308	3UTR	6248	RSC1A1
chr1:15995539:+	chr1	+	15995539	0.37611	0.109976	0.166308	3UTR	84301	DDI2
chr1:16048020:+	chr1	+	16048020	4.00936	Inf	0.782608	intron	23207	PLEKHM2
chr1:16061264:+	chr1	+	16061264	0.869404	1.2083	0.893975	3UTR	23207	PLEKHM2
chr1:16067887:+	chr1	+	16067887	0	0.254631	NA	3UTR	284723	SLC25A34
chr1:16080028:-	chr1	-	16080028	NA	Inf	NA	intergenic
chr1:16097278:-	chr1	-	16097278	NA	NA	Inf	intergenic
chr1:16107233:-	chr1	-	16107233	0.869373	NA	0.175819	intergenic
chr1:16111866:+	chr1	+	16111866	NA	0	NA	3UTR	54751	FBLIM1
chr1:16112975:+	chr1	+	16112975	NA	0.874061	Inf	3UTR	54751	FBLIM1
chr1:16113084:+	chr1	+	16113084	0.298478	0.682393	1.05895	3UTR	54751	FBLIM1
chr1:16115406:-	chr1	-	16115406	0.0759628	NA	0.549226	intergenic
chr1:16116524:-	chr1	-	16116524	0.833078	NA	1.842	intergenic
chr1:16116555:-	chr1	-	16116555	0.659821	NA	1.04317	intergenic
chr1:16117409:-	chr1	-	16117409	0.627403	NA	1.19293	intergenic
chr1:16133664:-	chr1	-	16133664	2.38048	2.39934	1.26231	3UTR	440567	UQCRHL
chr1:16133822:-	chr1	-	16133822	Inf	0.537791	Inf	3UTR	440567	UQCRHL
chr1:16133855:-	chr1	-	16133855	1.75477	1.03379	4.60634	3UTR	440567	UQCRHL
chr1:16144270:-	chr1	-	16144270	NA	0	NA	p-lncRNA
chr1:16145594:-	chr1	-	16145594	Inf	Inf	NA	p-lncRNA
chr1:16155234:+	chr1	+	16155234	1.54292	1.9992	0.95283	e-lncRNA
chr1:16158380:-	chr1	-	16158380	0.103701	1.74812	0	p-lncRNA	729614	FLJ37453
chr1:16158450:-	chr1	-	16158450	NA	0	NA	p-lncRNA	729614	FLJ37453
chr1:16160568:-	chr1	-	16160568	0.241295	0.423152	0.269453	p-lncRNA	729614	FLJ37453
chr1:16160631:-	chr1	-	16160631	0.168806	Inf	0.283971	p-lncRNA	729614	FLJ37453
chr1:16160705:-	chr1	-	16160705	0.386367	0.628277	0.61942	p-lncRNA	729614	FLJ37453
chr1:16160788:-	chr1	-	16160788	0.718657	0.0957826	0.283971	p-lncRNA	729614	FLJ37453
chr1:16163728:+	chr1	+	16163728	0.0506418	NA	NA	e-lncRNA
chr1:16164335:+	chr1	+	16164335	0.145182	NA	NA	e-lncRNA
chr1:16164383:+	chr1	+	16164383	0.157881	NA	NA	e-lncRNA
chr1:16164445:+	chr1	+	16164445	0.114793	NA	NA	e-lncRNA
chr1:16167966:+	chr1	+	16167966	0	NA	NA	e-lncRNA
chr1:16168059:+	chr1	+	16168059	0	NA	NA	e-lncRNA
chr1:16170546:+	chr1	+	16170546	0.0427006	NA	NA	e-lncRNA
chr1:16170547:-	chr1	-	16170547	0.0362955	NA	NA	p-lncRNA	729614	FLJ37453
chr1:16170616:-	chr1	-	16170616	0	NA	NA	p-lncRNA	729614	FLJ37453
chr1:16170713:+	chr1	+	16170713	0	NA	NA	e-lncRNA
chr1:16171398:-	chr1	-	16171398	0.392744	NA	NA	p-lncRNA	729614	FLJ37453
chr1:16173218:+	chr1	+	16173218	0.105537	0	0	e-lncRNA
chr1:16173229:-	chr1	-	16173229	0.196194	Inf	0.0595124	p-lncRNA	729614	FLJ37453
chr1:16175550:+	chr1	+	16175550	0.483361	NA	0.52202	intron	23013	SPEN
chr1:16175687:-	chr1	-	16175687	1.05171	NA	NA	intergenic
chr1:16181877:+	chr1	+	16181877	NA	NA	NA	intron	23013	SPEN
chr1:16200300:+	chr1	+	16200300	0.924776	Inf	Inf	intron	23013	SPEN
chr1:16200300:+	chr1	+	16200300	0.924776	Inf	Inf	ncRNA	NR_039973	NA
chr1:16200688:+	chr1	+	16200688	0	NA	NA	intron	23013	SPEN
chr1:16200688:+	chr1	+	16200688	0	NA	NA	ncRNA	NR_039973	NA
chr1:16205087:+	chr1	+	16205087	0.048394	NA	Inf	intron	23013	SPEN
chr1:16205087:+	chr1	+	16205087	0.048394	NA	Inf	ncRNA	NR_039973	NA
chr1:16208440:+	chr1	+	16208440	0.110216	NA	0.0396749	intron	23013	SPEN
chr1:16208440:+	chr1	+	16208440	0.110216	NA	0.0396749	ncRNA	NR_039973	NA
chr1:16232501:+	chr1	+	16232501	0	NA	NA	intron	23013	SPEN
chr1:16266635:+	chr1	+	16266635	0.0604925	NA	NA	3UTR	23013	SPEN
chr1:16266643:-	chr1	-	16266643	0.0907387	0.730357	Inf	3UTR	7709	ZBTB17
chr1:16266883:-	chr1	-	16266883	NA	NA	NA	3UTR	7709	ZBTB17
chr1:16266896:+	chr1	+	16266896	0.319381	NA	0.189314	3UTR	23013	SPEN
chr1:16266912:-	chr1	-	16266912	Inf	0.404759	Inf	3UTR	7709	ZBTB17
chr1:16266951:+	chr1	+	16266951	0.414437	0.250314	0.380884	3UTR	23013	SPEN
chr1:16268364:-	chr1	-	16268364	1.29774	1.18534	1.26006	3UTR	7709	ZBTB17
chr1:16279585:+	chr1	+	16279585	0.0659918	NA	NA	3UTR	23013	SPEN
chr1:16279636:+	chr1	+	16279636	0.272508	NA	0.714149	3UTR	23013	SPEN
chr1:16283534:+	chr1	+	16283534	NA	NA	NA	e-lncRNA
chr1:16333165:+	chr1	+	16333165	NA	NA	NA	3UTR	149563	SRARP
chr1:16333190:+	chr1	+	16333190	NA	NA	1.6348	3UTR	149563	SRARP
chr1:16333674:+	chr1	+	16333674	NA	NA	0.127131	3UTR	149563	SRARP
chr1:16335878:+	chr1	+	16335878	NA	NA	0.317413	3UTR	149563	SRARP
chr1:16336009:+	chr1	+	16336009	NA	NA	0.452006	3UTR	149563	SRARP
chr1:16340524:-	chr1	-	16340524	NA	1.66427	Inf	3UTR	27129	HSPB7
chr1:16360545:+	chr1	+	16360545	Inf	0.785331	NA	3UTR	1187	CLCNKA
chr1:16383803:+	chr1	+	16383803	1.54098	Inf	Inf	3UTR	1188	CLCNKB
chr1:16384264:-	chr1	-	16384264	2.78734	3.82078	0.357074	3UTR	348487	FAM131C
chr1:16450836:-	chr1	-	16450836	0.604082	1.14368	0.477435	3UTR	1969	EPHA2
chr1:16450930:-	chr1	-	16450930	NA	NA	Inf	3UTR	1969	EPHA2
chr1:16451115:-	chr1	-	16451115	2.08357	0.544468	1.31204	3UTR	1969	EPHA2
chr1:16474727:-	chr1	-	16474727	NA	NA	Inf	intron	1969	EPHA2
chr1:16483821:+	chr1	+	16483821	Inf	0.874061	0.918857	p-lncRNA
chr1:16488569:+	chr1	+	16488569	NA	NA	0.623521	p-lncRNA
chr1:16490902:+	chr1	+	16490902	0.506418	0	0.22856	p-lncRNA
chr1:16491689:+	chr1	+	16491689	NA	NA	Inf	p-lncRNA
chr1:16493234:+	chr1	+	16493234	Inf	NA	0.39993	p-lncRNA
chr1:16524351:-	chr1	-	16524351	Inf	Inf	NA	3UTR	128272	ARHGEF19
chr1:16524599:-	chr1	-	16524599	1.2542	1.44154	1.58006	3UTR	128272	ARHGEF19
chr1:16533893:+	chr1	+	16533893	Inf	NA	NA	intergenic
chr1:16542402:-	chr1	-	16542402	0.362955	Inf	0.425956	intergenic
chr1:16550424:-	chr1	-	16550424	0.0907387	Inf	NA	3UTR	79363	CPLANE2
chr1:16555170:-	chr1	-	16555170	1.10679	1.26205	0.877069	3UTR	79363	CPLANE2
chr1:16555219:-	chr1	-	16555219	1.96597	Inf	NA	3UTR	79363	CPLANE2
chr1:16558187:-	chr1	-	16558187	0.60918	0.796215	3.25357	3UTR	79363	CPLANE2
chr1:16567641:-	chr1	-	16567641	0.349997	0.292938	Inf	3UTR	54455	FBXO42
chr1:16569920:-	chr1	-	16569920	NA	NA	NA	3UTR	54455	FBXO42
chr1:16573339:-	chr1	-	16573339	0.630059	0.189673	0.284646	3UTR	54455	FBXO42
chr1:16573877:-	chr1	-	16573877	0	0.104294	0.146057	3UTR	54455	FBXO42
chr1:16575028:-	chr1	-	16575028	0.748388	0.588171	NA	3UTR	54455	FBXO42
chr1:16576339:-	chr1	-	16576339	NA	Inf	Inf	3UTR	54455	FBXO42
chr1:16576390:-	chr1	-	16576390	0.398391	Inf	0.884373	3UTR	54455	FBXO42
chr1:16576493:-	chr1	-	16576493	0.76362	0.332565	0.285997	3UTR	54455	FBXO42
chr1:16576559:-	chr1	-	16576559	0.202567	NA	Inf	3UTR	54455	FBXO42
chr1:16576894:-	chr1	-	16576894	0.371381	0.217481	0.225269	3UTR	54455	FBXO42
chr1:16577064:-	chr1	-	16577064	Inf	NA	Inf	3UTR	54455	FBXO42
chr1:16577150:-	chr1	-	16577150	0.848688	0.534905	0.52543	3UTR	54455	FBXO42
chr1:16608160:-	chr1	-	16608160	NA	NA	NA	intron	54455	FBXO42
chr1:16677951:-	chr1	-	16677951	0.386579	NA	Inf	intron	54455	FBXO42
chr1:16695581:-	chr1	-	16695581	0.465905	2.14271	Inf	intergenic
chr1:16721965:-	chr1	-	16721965	NA	NA	Inf	3UTR	374955	SPATA21
chr1:16722042:+	chr1	+	16722042	2.60812	Inf	3.90924	3UTR	26099	SZRD1
chr1:16722091:+	chr1	+	16722091	2.34508	5.72484	1.86722	3UTR	26099	SZRD1
chr1:16722204:+	chr1	+	16722204	2.46466	NA	0.192996	3UTR	26099	SZRD1
chr1:16722863:+	chr1	+	16722863	1.57072	1.32586	1.6051	3UTR	26099	SZRD1
chr1:16724640:+	chr1	+	16724640	1.06159	0.827869	1.10705	3UTR	26099	SZRD1
chr1:16760299:-	chr1	-	16760299	NA	Inf	NA	intron	374955	SPATA21
chr1:16775785:-	chr1	-	16775785	NA	NA	NA	3UTR	114819	CROCCP3
chr1:16779026:-	chr1	-	16779026	Inf	0.43703	0	3UTR	114819	CROCCP3
chr1:16784146:-	chr1	-	16784146	NA	0.143498	NA	3UTR	114819	CROCCP3
chr1:16785563:+	chr1	+	16785563	Inf	Inf	Inf	3UTR	55707	NECAP2
chr1:16785670:-	chr1	-	16785670	NA	0.314298	NA	3UTR	114819	CROCCP3
chr1:16785714:+	chr1	+	16785714	Inf	Inf	Inf	3UTR	55707	NECAP2
chr1:16786398:+	chr1	+	16786398	1.72608	Inf	Inf	3UTR	55707	NECAP2
chr1:16786573:+	chr1	+	16786573	1.12574	0.432822	1.17727	3UTR	55707	NECAP2
chr1:16786816:+	chr1	+	16786816	NA	NA	NA	3UTR	55707	NECAP2
chr1:16787627:-	chr1	-	16787627	0.0266536	0.103182	0.761477	3UTR	114819	CROCCP3
chr1:16787787:+	chr1	+	16787787	Inf	0.43703	0.49906	ncRNA	107984921	LINC01772
chr1:16792167:-	chr1	-	16792167	0.45917	0	Inf	3UTR	114819	CROCCP3
chr1:16793935:-	chr1	-	16793935	0	1.74812	0.357074	intergenic
chr1:16794915:+	chr1	+	16794915	0.145182	0.628596	0.178537	ncRNA	107984921	LINC01772
chr1:16795417:-	chr1	-	16795417	0.533304	0.18869	0.420637	intergenic
chr1:16797193:-	chr1	-	16797193	1.23233	0.396189	0.714149	intron	114819	CROCCP3
chr1:16798091:+	chr1	+	16798091	Inf	0	NA	ncRNA	107984921	LINC01772
chr1:16800449:+	chr1	+	16800449	0	0	NA	ncRNA	107984921	LINC01772
chr1:16838544:+	chr1	+	16838544	NA	NA	0.14484	intergenic
chr1:16842249:+	chr1	+	16842249	0.284422	0.285988	0.27827	p-lncRNA
chr1:16850668:+	chr1	+	16850668	NA	Inf	NA	intergenic
chr1:16886095:+	chr1	+	16886095	NA	0.262218	NA	intergenic
chr1:16886186:+	chr1	+	16886186	NA	0.109258	NA	intergenic
chr1:16888820:-	chr1	-	16888820	0	0.274155	Inf	3UTR	55672	NBPF1
chr1:16888922:-	chr1	-	16888922	0.724968	0.802852	1.11399	3UTR	55672	NBPF1
chr1:16888973:-	chr1	-	16888973	0.340124	1.49331	0.722381	3UTR	55672	NBPF1
chr1:16917048:-	chr1	-	16917048	0.253209	0.428101	0.301154	intron	55672	NBPF1
chr1:16919071:-	chr1	-	16919071	NA	Inf	NA	intron	55672	NBPF1
chr1:16920137:-	chr1	-	16920137	1.33224	Inf	1.92314	intron	55672	NBPF1
chr1:16922562:-	chr1	-	16922562	0.259545	1.74812	1.067	intron	55672	NBPF1
chr1:16923425:-	chr1	-	16923425	NA	NA	Inf	intron	55672	NBPF1
chr1:16926051:-	chr1	-	16926051	0.591879	0.296986	0.235706	intron	55672	NBPF1
chr1:16926563:-	chr1	-	16926563	0.852514	Inf	0.0714149	intron	55672	NBPF1
chr1:16927756:-	chr1	-	16927756	0.802121	0.823876	0.688361	intron	55672	NBPF1
chr1:16928899:-	chr1	-	16928899	0.616164	NA	NA	intron	55672	NBPF1
chr1:16931912:-	chr1	-	16931912	0.581843	0.548257	0.38973	intron	55672	NBPF1
chr1:16932511:-	chr1	-	16932511	0.415097	0.439982	0.324164	intron	55672	NBPF1
chr1:16934852:-	chr1	-	16934852	Inf	NA	NA	intron	55672	NBPF1
chr1:16935794:+	chr1	+	16935794	NA	NA	NA	intergenic
chr1:16944176:-	chr1	-	16944176	0.350284	0.254703	0.141985	3UTR	84809	CROCCP2
chr1:16944757:-	chr1	-	16944757	0.322374	0.324111	0.245073	e-lncRNA
chr1:16945041:-	chr1	-	16945041	NA	0.174812	0.675823	e-lncRNA
chr1:16945194:-	chr1	-	16945194	0.869373	Inf	0.605857	e-lncRNA
chr1:16956386:-	chr1	-	16956386	NA	NA	NA	intron	84809	CROCCP2
chr1:16966539:+	chr1	+	16966539	NA	NA	NA	intergenic
chr1:16976842:+	chr1	+	16976842	Inf	NA	1.51095	intergenic
chr1:16976920:+	chr1	+	16976920	0	Inf	0.489494	3UTR	11209	MST1P2
chr1:16977325:-	chr1	-	16977325	NA	NA	NA	e-lncRNA
chr1:16981609:-	chr1	-	16981609	NA	NA	1.4283	e-lncRNA
chr1:17009148:-	chr1	-	17009148	NA	NA	NA	intergenic
chr1:17010024:-	chr1	-	17010024	NA	0.338539	NA	intergenic
chr1:17011040:-	chr1	-	17011040	NA	NA	NA	intergenic
chr1:17012019:-	chr1	-	17012019	Inf	Inf	Inf	intergenic
chr1:17018298:-	chr1	-	17018298	NA	2.42825	1.05255	intron	284729	ESPNP
chr1:17078849:+	chr1	+	17078849	NA	Inf	0.210539	intergenic
chr1:17083615:-	chr1	-	17083615	Inf	NA	1.28179	3UTR	11223	MST1L
chr1:17189453:+	chr1	+	17189453	NA	NA	Inf	intergenic
chr1:17221021:-	chr1	-	17221021	0.483613	0.289874	0.193754	p-lncRNA
chr1:17230846:-	chr1	-	17230846	0.0907387	Inf	NA	intergenic
chr1:17232316:+	chr1	+	17232316	Inf	Inf	NA	intergenic
chr1:17242687:+	chr1	+	17242687	NA	0.145677	NA	intergenic
chr1:17295300:+	chr1	+	17295300	1.3104	3.70566	1.42619	intron	9696	CROCC
chr1:17299459:+	chr1	+	17299459	0.897952	1.21889	1.74214	3UTR	9696	CROCC
chr1:17312453:-	chr1	-	17312453	2.25249	2.87505	2.96726	3UTR	23400	ATP13A2
chr1:17322101:-	chr1	-	17322101	Inf	NA	1.12258	intron	23400	ATP13A2
chr1:17325039:-	chr1	-	17325039	0	Inf	NA	intron	23400	ATP13A2
chr1:17352210:-	chr1	-	17352210	0	NA	NA	intron	6390	SDHB
chr1:17358700:-	chr1	-	17358700	NA	NA	NA	intron	6390	SDHB
chr1:17393256:-	chr1	-	17393256	0.963983	Inf	NA	3UTR	11240	PADI2
chr1:17417380:-	chr1	-	17417380	NA	NA	NA	intron	11240	PADI2
chr1:17733256:-	chr1	-	17733256	1.35071	1.25855	1.98893	3UTR	55920	RCC2
chr1:17733406:-	chr1	-	17733406	NA	NA	NA	3UTR	55920	RCC2
chr1:17734155:-	chr1	-	17734155	0.971099	0.659101	1.77693	3UTR	55920	RCC2
chr1:17734201:-	chr1	-	17734201	Inf	NA	NA	3UTR	55920	RCC2
chr1:17735349:-	chr1	-	17735349	1.2886	NA	1.20899	3UTR	55920	RCC2
chr1:17746916:-	chr1	-	17746916	NA	NA	NA	intron	55920	RCC2
chr1:17765684:-	chr1	-	17765684	0.133639	0.695867	0.23805	intron	55920	RCC2
chr1:17765900:+	chr1	+	17765900	NA	NA	NA	intergenic
chr1:17931377:+	chr1	+	17931377	NA	Inf	2.17478	intron	55160	ARHGEF10L
chr1:17967268:+	chr1	+	17967268	NA	NA	0.199952	intron	55160	ARHGEF10L
chr1:17967381:+	chr1	+	17967381	NA	0	0.288126	intron	55160	ARHGEF10L
chr1:18024321:+	chr1	+	18024321	Inf	0.792378	1.28856	3UTR	55160	ARHGEF10L
chr1:18024364:+	chr1	+	18024364	0.912175	0.840593	1.10422	3UTR	55160	ARHGEF10L
chr1:18048848:+	chr1	+	18048848	NA	NA	NA	e-lncRNA
chr1:18076477:+	chr1	+	18076477	NA	NA	NA	intergenic
chr1:18153558:+	chr1	+	18153558	2.18058	Inf	1.09278	3UTR	81569	ACTL8
chr1:18697501:+	chr1	+	18697501	NA	NA	NA	intron	84966	IGSF21
chr1:18704977:+	chr1	+	18704977	2.46466	NA	NA	3UTR	84966	IGSF21
chr1:18812274:+	chr1	+	18812274	NA	NA	0.397642	3UTR	127707	KLHDC7A
chr1:18812451:+	chr1	+	18812451	NA	NA	0	3UTR	127707	KLHDC7A
chr1:18813648:+	chr1	+	18813648	NA	NA	0	intergenic
chr1:19089764:-	chr1	-	19089764	NA	Inf	NA	intergenic
chr1:19197924:-	chr1	-	19197924	1.31195	2.1112	3.07686	3UTR	8659	ALDH4A1
chr1:19209053:-	chr1	-	19209053	1.36242	1.43629	0.941579	intron	8659	ALDH4A1
chr1:19230778:-	chr1	-	19230778	0.450556	0.178635	0.207459	3UTR	126917	IFFO2
chr1:19233338:-	chr1	-	19233338	NA	NA	Inf	3UTR	126917	IFFO2
chr1:19233402:-	chr1	-	19233402	Inf	NA	NA	3UTR	126917	IFFO2
chr1:19234785:-	chr1	-	19234785	1.07241	NA	0.482107	3UTR	126917	IFFO2
chr1:19238812:+	chr1	+	19238812	NA	NA	NA	intergenic
chr1:19238864:+	chr1	+	19238864	NA	0	NA	intergenic
chr1:19277136:+	chr1	+	19277136	NA	NA	0.902055	intergenic
chr1:19398604:-	chr1	-	19398604	3.11282	Inf	Inf	3UTR	23352	UBR4
chr1:19400530:-	chr1	-	19400530	0.730857	Inf	0.413338	3UTR	23352	UBR4
chr1:19401004:-	chr1	-	19401004	0.986359	1.34308	1.05292	3UTR	23352	UBR4
chr1:19404956:-	chr1	-	19404956	NA	NA	NA	intron	23352	UBR4
chr1:19418399:-	chr1	-	19418399	1.06352	0.0728384	NA	intron	23352	UBR4
chr1:19471101:-	chr1	-	19471101	3.41006	NA	0.178537	intron	23352	UBR4
chr1:19471178:-	chr1	-	19471178	Inf	NA	0.439547	intron	23352	UBR4
chr1:19506073:-	chr1	-	19506073	0	NA	NA	intron	23352	UBR4
chr1:19509115:-	chr1	-	19509115	0.610583	NA	0.320523	intron	23352	UBR4
chr1:19535917:-	chr1	-	19535917	0	NA	Inf	intron	23352	UBR4
chr1:19536012:-	chr1	-	19536012	0.810313	NA	Inf	intron	23352	UBR4
chr1:19538541:-	chr1	-	19538541	0.448646	0.647002	Inf	3UTR	23065	EMC1
chr1:19538988:-	chr1	-	19538988	NA	Inf	Inf	3UTR	23065	EMC1
chr1:19540208:+	chr1	+	19540208	0.13891	0.10096	0.111685	p-lncRNA	101927895	EMC1-AS1
chr1:19541067:-	chr1	-	19541067	NA	4.65164	Inf	3UTR	23065	EMC1
chr1:19542736:+	chr1	+	19542736	NA	NA	0.0123466	p-lncRNA	101927895	EMC1-AS1
chr1:19542879:-	chr1	-	19542879	NA	NA	Inf	3UTR	23065	EMC1
chr1:19542912:-	chr1	-	19542912	0.31739	0.652715	1.35519	3UTR	23065	EMC1
chr1:19542959:-	chr1	-	19542959	NA	NA	Inf	3UTR	23065	EMC1
chr1:19544584:-	chr1	-	19544584	0.944058	0.74049	0.968557	3UTR	23065	EMC1
chr1:19545184:-	chr1	-	19545184	0	0.218515	1.2842	3UTR	23065	EMC1
chr1:19545427:-	chr1	-	19545427	1.26495	3.07752	4.23465	3UTR	23065	EMC1
chr1:19545454:-	chr1	-	19545454	1.04369	1.0375	1.83277	3UTR	23065	EMC1
chr1:19560433:+	chr1	+	19560433	NA	0.109258	Inf	p-lncRNA	101927895	EMC1-AS1
chr1:19581237:-	chr1	-	19581237	NA	NA	NA	intergenic
chr1:19581454:+	chr1	+	19581454	NA	NA	NA	intron	51154	MRTO4
chr1:19585395:+	chr1	+	19585395	NA	NA	Inf	3UTR	51154	MRTO4
chr1:19585481:+	chr1	+	19585481	1.09038	1.49071	1.159	3UTR	51154	MRTO4
chr1:19585519:+	chr1	+	19585519	1.05337	1.48282	1.20365	3UTR	51154	MRTO4
chr1:19585579:+	chr1	+	19585579	1.47949	NA	Inf	3UTR	51154	MRTO4
chr1:19585771:+	chr1	+	19585771	1.59517	2.6747	1.30287	3UTR	51154	MRTO4
chr1:19585941:+	chr1	+	19585941	0.367727	0.371916	0.266161	3UTR	51154	MRTO4
chr1:19586059:+	chr1	+	19586059	Inf	0.159638	0.283971	3UTR	51154	MRTO4
chr1:19586390:+	chr1	+	19586390	0.347749	NA	NA	3UTR	51154	MRTO4
chr1:19586575:+	chr1	+	19586575	0.390486	1.17139	0.803349	3UTR	51154	MRTO4
chr1:19586620:+	chr1	+	19586620	0.403923	0.744715	0.436616	3UTR	51154	MRTO4
chr1:19586739:+	chr1	+	19586739	0.308686	0.114493	0.74859	3UTR	51154	MRTO4
chr1:19586827:-	chr1	-	19586827	NA	0	NA	intergenic
chr1:19586937:+	chr1	+	19586937	NA	NA	NA	3UTR	51154	MRTO4
chr1:19590431:+	chr1	+	19590431	0.103701	1.8439	NA	3UTR	51154	MRTO4
chr1:19590518:+	chr1	+	19590518	1.09349	0	NA	3UTR	51154	MRTO4
chr1:19590598:+	chr1	+	19590598	0.732639	0.323351	Inf	3UTR	51154	MRTO4
chr1:19592481:-	chr1	-	19592481	0.493072	0.121675	0.175819	3UTR	246181	AKR7L
chr1:19592717:+	chr1	+	19592717	0.261773	0.483441	NA	3UTR	51154	MRTO4
chr1:19593240:+	chr1	+	19593240	0	NA	NA	3UTR	51154	MRTO4
chr1:19593628:-	chr1	-	19593628	0.447385	0.192547	0.50851	3UTR	246181	AKR7L
chr1:19605133:-	chr1	-	19605133	0.0659918	0.160354	NA	3UTR	22977	AKR7A3
chr1:19609059:-	chr1	-	19609059	0.360773	0.733629	0.154308	3UTR	22977	AKR7A3
chr1:19619749:-	chr1	-	19619749	0.226521	0.315211	0.454678	ncRNA	100506730	LOC100506730
chr1:19622480:-	chr1	-	19622480	NA	0	NA	3UTR	8574	AKR7A2
chr1:19625396:-	chr1	-	19625396	Inf	Inf	NA	3UTR	8574	AKR7A2
chr1:19625500:-	chr1	-	19625500	0.660364	0.434676	0.854023	3UTR	8574	AKR7A2
chr1:19627070:-	chr1	-	19627070	0.447358	Inf	Inf	3UTR	8574	AKR7A2
chr1:19628736:-	chr1	-	19628736	0.616164	0.676487	1.06616	3UTR	8574	AKR7A2
chr1:19630459:-	chr1	-	19630459	3.05346	3.20637	2.97581	3UTR	8574	AKR7A2
chr1:19630491:-	chr1	-	19630491	8.03526	Inf	Inf	3UTR	8574	AKR7A2
chr1:19637238:-	chr1	-	19637238	NA	NA	NA	intron	8574	AKR7A2
chr1:19645888:+	chr1	+	19645888	0	0	NA	intron	54896	SLC66A1
chr1:19654672:+	chr1	+	19654672	0.700567	Inf	1.67491	intron	54896	SLC66A1
chr1:19655482:+	chr1	+	19655482	2.94287	2.92446	1.26467	intron	54896	SLC66A1
chr1:19655783:+	chr1	+	19655783	0.663248	0.838203	0.880604	intron	54896	SLC66A1
chr1:19656251:+	chr1	+	19656251	NA	0	NA	intron	54896	SLC66A1
chr1:19658922:+	chr1	+	19658922	NA	NA	Inf	3UTR	54896	SLC66A1
chr1:19660957:+	chr1	+	19660957	0	0.152795	Inf	3UTR	54896	SLC66A1
chr1:19665273:-	chr1	-	19665273	1.56729	1.06296	1.03105	3UTR	832	CAPZB
chr1:19665311:-	chr1	-	19665311	NA	Inf	1.35519	3UTR	832	CAPZB
chr1:19665597:-	chr1	-	19665597	1.64327	1.22656	2.28865	3UTR	832	CAPZB
chr1:19665637:-	chr1	-	19665637	2.55662	0.978615	2.0691	3UTR	832	CAPZB
chr1:19665825:-	chr1	-	19665825	NA	NA	Inf	3UTR	832	CAPZB
chr1:19665851:-	chr1	-	19665851	1.69396	1.62666	2.22	3UTR	832	CAPZB
chr1:19700672:-	chr1	-	19700672	0.417149	2.60698	0.796743	intron	832	CAPZB
chr1:19810305:-	chr1	-	19810305	NA	NA	NA	intron	832	CAPZB
chr1:19924639:+	chr1	+	19924639	NA	NA	Inf	intron	100532736	MICOS10-NBL1
chr1:19924639:+	chr1	+	19924639	NA	NA	Inf	intron	440574	MICOS10
chr1:19929210:+	chr1	+	19929210	0.0633023	NA	Inf	intron	100532736	MICOS10-NBL1
chr1:19929210:+	chr1	+	19929210	0.0633023	NA	Inf	intron	440574	MICOS10
chr1:19935117:+	chr1	+	19935117	3.47519	3.27534	4.75351	intron	100532736	MICOS10-NBL1
chr1:19935117:+	chr1	+	19935117	3.47519	3.27534	4.75351	intron	440574	MICOS10
chr1:19943540:+	chr1	+	19943540	NA	NA	NA	intron	100532736	MICOS10-NBL1
chr1:19943540:+	chr1	+	19943540	NA	NA	NA	intron	440574	MICOS10
chr1:19953043:+	chr1	+	19953043	1.23713	2.76695	1.22372	intron	100532736	MICOS10-NBL1
chr1:19953043:+	chr1	+	19953043	1.23713	2.76695	1.22372	3UTR	440574	MICOS10
chr1:19953123:+	chr1	+	19953123	1.24693	0.844581	0.697196	intron	100532736	MICOS10-NBL1
chr1:19953123:+	chr1	+	19953123	1.24693	0.844581	0.697196	3UTR	440574	MICOS10
chr1:19956317:+	chr1	+	19956317	0.314246	0.385778	0.384751	intron	100532736	MICOS10-NBL1
chr1:19983837:+	chr1	+	19983837	3.66879	Inf	3.08924	3UTR	100532736	MICOS10-NBL1
chr1:19983837:+	chr1	+	19983837	3.66879	Inf	3.08924	3UTR	4681	NBL1
chr1:19984945:+	chr1	+	19984945	2.17705	2.49567	1.94997	3UTR	100532736	MICOS10-NBL1
chr1:19984945:+	chr1	+	19984945	2.17705	2.49567	1.94997	3UTR	4681	NBL1
chr1:20006696:+	chr1	+	20006696	NA	0.177604	NA	3UTR	3362	HTR6
chr1:20007459:+	chr1	+	20007459	1.29854	1.24886	NA	3UTR	3362	HTR6
chr1:20008706:-	chr1	-	20008706	Inf	1.11352	1.71227	3UTR	255104	TMCO4
chr1:20008733:-	chr1	-	20008733	1.35577	0.691661	Inf	3UTR	255104	TMCO4
chr1:20010172:+	chr1	+	20010172	NA	Inf	NA	intergenic
chr1:20069812:-	chr1	-	20069812	0.939547	Inf	1.40176	intron	255104	TMCO4
chr1:20140522:-	chr1	-	20140522	NA	NA	Inf	3UTR	54546	RNF186
chr1:20233513:+	chr1	+	20233513	NA	NA	Inf	intron	23252	OTUD3
chr1:20235292:+	chr1	+	20235292	0.673847	0.218515	0.675064	3UTR	23252	OTUD3
chr1:20239438:+	chr1	+	20239438	0.235218	0.0868434	0.128859	3UTR	23252	OTUD3
chr1:20243534:-	chr1	-	20243534	NA	NA	0.158815	intergenic
chr1:20301928:-	chr1	-	20301928	NA	NA	1.55353	3UTR	5320	PLA2G2A
chr1:20518314:+	chr1	+	20518314	NA	Inf	Inf	3UTR	127733	UBXN10
chr1:20519972:+	chr1	+	20519972	NA	NA	NA	3UTR	127733	UBXN10
chr1:20520007:+	chr1	+	20520007	NA	0	NA	3UTR	127733	UBXN10
chr1:20521194:+	chr1	+	20521194	NA	0.506001	1.30787	3UTR	127733	UBXN10
chr1:20802395:-	chr1	-	20802395	NA	NA	0.665325	intergenic
chr1:20804557:-	chr1	-	20804557	NA	NA	0.0595124	intergenic
chr1:20805272:-	chr1	-	20805272	NA	NA	0.711334	intergenic
chr1:20805589:-	chr1	-	20805589	NA	NA	Inf	intergenic
chr1:20808889:-	chr1	-	20808889	0.696028	0.770054	0.613084	3UTR	55450	CAMK2N1
chr1:20809185:-	chr1	-	20809185	NA	NA	0.221393	3UTR	55450	CAMK2N1
chr1:20809648:-	chr1	-	20809648	Inf	NA	0.814486	3UTR	55450	CAMK2N1
chr1:20809845:-	chr1	-	20809845	Inf	0.970572	1.08415	3UTR	55450	CAMK2N1
chr1:20810075:+	chr1	+	20810075	NA	NA	Inf	intergenic
chr1:20814676:+	chr1	+	20814676	NA	NA	NA	intergenic
chr1:20817656:+	chr1	+	20817656	NA	0.239456	0	intergenic
chr1:20825941:-	chr1	-	20825941	0.460955	0.313551	0.612639	3UTR	79594	MUL1
chr1:20826070:-	chr1	-	20826070	0.168156	0.342081	0.141985	3UTR	79594	MUL1
chr1:20834977:+	chr1	+	20834977	0.24197	NA	Inf	p-lncRNA
chr1:20881501:+	chr1	+	20881501	1.33592	1.26617	2.18438	3UTR	163933	FAM43B
chr1:20882645:+	chr1	+	20882645	0.253209	NA	NA	intergenic
chr1:20945396:+	chr1	+	20945396	1.78737	NA	1.66117	3UTR	978	CDA
chr1:20966612:+	chr1	+	20966612	0.786903	0.618239	NA	intron	65018	PINK1
chr1:20969145:-	chr1	-	20969145	NA	0.119728	0.283971	ncRNA	100861548	PINK1-AS
chr1:20969145:-	chr1	-	20969145	NA	0.119728	0.283971	3UTR	1650	DDOST
chr1:20970398:-	chr1	-	20970398	0.510531	0.301824	0.352973	ncRNA	100861548	PINK1-AS
chr1:20972306:-	chr1	-	20972306	0.777925	0.71217	0.837958	ncRNA	100861548	PINK1-AS
chr1:20973344:-	chr1	-	20973344	NA	NA	NA	ncRNA	100861548	PINK1-AS
chr1:20974298:-	chr1	-	20974298	NA	0	Inf	ncRNA	100861548	PINK1-AS
chr1:20975201:-	chr1	-	20975201	Inf	NA	NA	ncRNA	100861548	PINK1-AS
chr1:20975201:-	chr1	-	20975201	Inf	NA	NA	3UTR	1650	DDOST
chr1:20975851:-	chr1	-	20975851	1.45059	1.81994	Inf	ncRNA	100861548	PINK1-AS
chr1:20975851:-	chr1	-	20975851	1.45059	1.81994	Inf	3UTR	1650	DDOST
chr1:20977231:+	chr1	+	20977231	3.01915	3.84871	3.46869	3UTR	65018	PINK1
chr1:20977810:+	chr1	+	20977810	2.2077	2.01421	3.30325	3UTR	65018	PINK1
chr1:20977835:+	chr1	+	20977835	3.19057	Inf	NA	3UTR	65018	PINK1
chr1:20978004:+	chr1	+	20978004	0.990358	Inf	2.34487	3UTR	65018	PINK1
chr1:20978270:-	chr1	-	20978270	0.359897	0.966323	0.456315	ncRNA	100861548	PINK1-AS
chr1:20978270:-	chr1	-	20978270	0.359897	0.966323	0.456315	3UTR	1650	DDOST
chr1:20978307:-	chr1	-	20978307	1.33042	Inf	Inf	ncRNA	100861548	PINK1-AS
chr1:20978307:-	chr1	-	20978307	1.33042	Inf	Inf	3UTR	1650	DDOST
chr1:20978649:-	chr1	-	20978649	NA	NA	0.170382	ncRNA	100861548	PINK1-AS
chr1:20978649:-	chr1	-	20978649	NA	NA	0.170382	3UTR	1650	DDOST
chr1:20978679:-	chr1	-	20978679	2.22467	2.59111	3.78672	ncRNA	100861548	PINK1-AS
chr1:20978679:-	chr1	-	20978679	2.22467	2.59111	3.78672	3UTR	1650	DDOST
chr1:20982659:+	chr1	+	20982659	0	NA	NA	3UTR	65018	PINK1
chr1:20983459:+	chr1	+	20983459	Inf	NA	NA	3UTR	65018	PINK1
chr1:20990507:-	chr1	-	20990507	1.08907	1.87377	0.474692	3UTR	57576	KIF17
chr1:21002292:+	chr1	+	21002292	Inf	NA	NA	intergenic
chr1:21046224:-	chr1	-	21046224	0.818607	Inf	1.02089	3UTR	400745	SH2D5
chr1:21057199:-	chr1	-	21057199	0	NA	0.4268	intron	400745	SH2D5
chr1:21065584:-	chr1	-	21065584	NA	NA	NA	3UTR	50809	HP1BP3
chr1:21066759:-	chr1	-	21066759	0.145182	NA	NA	3UTR	50809	HP1BP3
chr1:21068914:-	chr1	-	21068914	0.793403	0.653189	0.689756	3UTR	50809	HP1BP3
chr1:21068948:-	chr1	-	21068948	NA	NA	NA	3UTR	50809	HP1BP3
chr1:21069172:-	chr1	-	21069172	0.375741	0.365146	0.28543	3UTR	50809	HP1BP3
chr1:21069703:-	chr1	-	21069703	0.352743	1.09311	0.56757	3UTR	50809	HP1BP3
chr1:21071130:-	chr1	-	21071130	1.31804	1.14731	1.34257	3UTR	50809	HP1BP3
chr1:21080551:-	chr1	-	21080551	0.526784	0.332797	0.431059	intron	50809	HP1BP3
chr1:21080667:-	chr1	-	21080667	1.50802	Inf	Inf	intron	50809	HP1BP3
chr1:21081152:-	chr1	-	21081152	1.10328	Inf	0.323646	intron	50809	HP1BP3
chr1:21091201:+	chr1	+	21091201	Inf	NA	NA	intergenic
chr1:21100189:-	chr1	-	21100189	Inf	NA	NA	intron	50809	HP1BP3
chr1:21111763:-	chr1	-	21111763	0.253332	NA	0.0396749	intron	50809	HP1BP3
chr1:21127255:-	chr1	-	21127255	NA	NA	NA	intergenic
chr1:21132968:-	chr1	-	21132968	1.48055	1.05365	0.535825	3UTR	8672	EIF4G3
chr1:21133570:-	chr1	-	21133570	0.748388	NA	Inf	3UTR	8672	EIF4G3
chr1:21133784:-	chr1	-	21133784	0.419224	Inf	Inf	3UTR	8672	EIF4G3
chr1:21218747:-	chr1	-	21218747	0.168806	Inf	0.402996	intron	8672	EIF4G3
chr1:21242035:-	chr1	-	21242035	0	NA	NA	intron	8672	EIF4G3
chr1:21246692:-	chr1	-	21246692	0.0659918	0.239456	0	intron	8672	EIF4G3
chr1:21264310:-	chr1	-	21264310	0.796782	NA	Inf	intron	8672	EIF4G3
chr1:21267737:-	chr1	-	21267737	0.388868	0.151183	0.843902	intron	8672	EIF4G3
chr1:21269918:-	chr1	-	21269918	1.72666	0.239456	2.8566	intron	8672	EIF4G3
chr1:21271836:-	chr1	-	21271836	0.24197	NA	NA	intron	8672	EIF4G3
chr1:21272778:-	chr1	-	21272778	0	NA	NA	intron	8672	EIF4G3
chr1:21287345:-	chr1	-	21287345	0.196339	0	0.692056	intron	8672	EIF4G3
chr1:21403115:-	chr1	-	21403115	0.759628	NA	Inf	intron	8672	EIF4G3
chr1:21480793:-	chr1	-	21480793	0.0427006	NA	NA	intron	8672	EIF4G3
chr1:21501609:-	chr1	-	21501609	0.332801	0.863077	0.482895	intron	8672	EIF4G3
chr1:21502175:-	chr1	-	21502175	0.851798	Inf	0.881208	intron	8672	EIF4G3
chr1:21543743:-	chr1	-	21543743	0.687873	0.822208	1.05233	3UTR	1889	ECE1
chr1:21546026:-	chr1	-	21546026	1.17902	1.81204	1.78213	3UTR	1889	ECE1
chr1:21546056:-	chr1	-	21546056	0.962497	0.803408	1.67889	3UTR	1889	ECE1
chr1:21567018:-	chr1	-	21567018	NA	Inf	Inf	intron	1889	ECE1
chr1:21582058:-	chr1	-	21582058	NA	Inf	1.12802	intron	1889	ECE1
chr1:21673533:+	chr1	+	21673533	0.15253	NA	0	p-lncRNA
chr1:21679047:+	chr1	+	21679047	NA	NA	NA	p-lncRNA
chr1:21749600:-	chr1	-	21749600	0.716889	1.91594	1.43661	intergenic
chr1:21749651:-	chr1	-	21749651	0	0.874061	Inf	intergenic
chr1:21749738:-	chr1	-	21749738	NA	NA	NA	intergenic
chr1:21758729:+	chr1	+	21758729	0.57095	0.641801	0.446474	intergenic
chr1:21766299:+	chr1	+	21766299	NA	NA	NA	intergenic
chr1:21777789:+	chr1	+	21777789	NA	NA	0	intron	84224	NBPF3
chr1:21780800:+	chr1	+	21780800	Inf	NA	NA	intron	84224	NBPF3
chr1:21783647:+	chr1	+	21783647	0.244866	0.718369	0.146063	intron	84224	NBPF3
chr1:21811335:+	chr1	+	21811335	0.797642	NA	NA	3UTR	84224	NBPF3
chr1:21811393:+	chr1	+	21811393	1.02364	NA	NA	3UTR	84224	NBPF3
chr1:21845080:-	chr1	-	21845080	NA	0.109258	1.07122	intergenic
chr1:21904903:+	chr1	+	21904903	0.977389	1.68176	Inf	3UTR	249	ALPL
chr1:21922714:-	chr1	-	21922714	1.8373	2.43335	1.75909	3UTR	5909	RAP1GAP
chr1:21935843:-	chr1	-	21935843	10.4516	Inf	NA	intron	5909	RAP1GAP
chr1:21956213:-	chr1	-	21956213	NA	NA	NA	intron	5909	RAP1GAP
chr1:21991222:-	chr1	-	21991222	NA	NA	1.62812	intron	5909	RAP1GAP
chr1:22002010:-	chr1	-	22002010	0	0.358001	NA	3UTR	84196	USP48
chr1:22005090:-	chr1	-	22005090	0.931428	0.956368	0.970937	3UTR	84196	USP48
chr1:22005403:-	chr1	-	22005403	1.20197	0.80699	0.856195	3UTR	84196	USP48
chr1:22005560:-	chr1	-	22005560	0.541037	0.919949	0.743066	3UTR	84196	USP48
chr1:22005724:-	chr1	-	22005724	1.03589	0.755062	1.1777	3UTR	84196	USP48
chr1:22005963:-	chr1	-	22005963	NA	NA	NA	intron	84196	USP48
chr1:22026879:-	chr1	-	22026879	0	NA	NA	intron	84196	USP48
chr1:22051312:-	chr1	-	22051312	1.15513	0.168287	Inf	intron	84196	USP48
chr1:22054133:-	chr1	-	22054133	0.638402	Inf	Inf	intron	84196	USP48
chr1:22054344:-	chr1	-	22054344	1.84018	1.43002	1.30609	intron	84196	USP48
chr1:22054406:-	chr1	-	22054406	Inf	NA	Inf	intron	84196	USP48
chr1:22054822:-	chr1	-	22054822	1.90755	Inf	Inf	intron	84196	USP48
chr1:22072356:-	chr1	-	22072356	0.24197	0.119728	NA	intron	84196	USP48
chr1:22096409:-	chr1	-	22096409	NA	NA	NA	intron	84196	USP48
chr1:22148739:-	chr1	-	22148739	1.67792	2.2879	1.62386	3UTR	3339	HSPG2
chr1:22149714:-	chr1	-	22149714	NA	NA	1.42492	3UTR	3339	HSPG2
chr1:22151711:+	chr1	+	22151711	NA	1.93969	NA	3UTR	401944	LDLRAD2
chr1:22158664:+	chr1	+	22158664	NA	0.0957826	NA	3UTR	401944	LDLRAD2
chr1:22245230:-	chr1	-	22245230	NA	NA	Inf	intron	3339	HSPG2
chr1:22297790:-	chr1	-	22297790	NA	NA	0.273194	intergenic
chr1:22353829:+	chr1	+	22353829	NA	NA	NA	ncRNA	29092	LINC00339
chr1:22356627:-	chr1	-	22356627	NA	Inf	NA	p-lncRNA
chr1:22357398:+	chr1	+	22357398	Inf	0.136832	NA	p-lncRNA	29092	LINC00339
chr1:22357716:+	chr1	+	22357716	0.3551	0.416899	0.426695	p-lncRNA	29092	LINC00339
chr1:22416623:+	chr1	+	22416623	0.874993	0.97822	Inf	intron	998	CDC42
chr1:22418270:+	chr1	+	22418270	0.696325	NA	0.178537	3UTR	998	CDC42
chr1:22418354:+	chr1	+	22418354	NA	NA	NA	3UTR	998	CDC42
chr1:22418392:+	chr1	+	22418392	Inf	NA	NA	3UTR	998	CDC42
chr1:22418441:+	chr1	+	22418441	NA	NA	NA	3UTR	998	CDC42
chr1:22418477:+	chr1	+	22418477	Inf	NA	NA	3UTR	998	CDC42
chr1:22418907:+	chr1	+	22418907	Inf	Inf	Inf	3UTR	998	CDC42
chr1:22419231:+	chr1	+	22419231	1.32534	1.15136	1.5893	3UTR	998	CDC42
chr1:22419384:+	chr1	+	22419384	NA	NA	NA	3UTR	998	CDC42
chr1:22419439:+	chr1	+	22419439	1.06149	0.975677	1.08164	3UTR	998	CDC42
chr1:22427853:+	chr1	+	22427853	0	0.0546288	NA	p-lncRNA
chr1:22443806:-	chr1	-	22443806	NA	NA	NA	3UTR	54361	WNT4
chr1:22483878:+	chr1	+	22483878	1.63093	0.62459	0.178537	p-lncRNA
chr1:22494019:+	chr1	+	22494019	0.253209	0.218515	NA	intergenic
chr1:22502252:+	chr1	+	22502252	0.103701	0.912099	0.99812	intergenic
chr1:22530753:+	chr1	+	22530753	NA	NA	NA	intergenic
chr1:22541941:+	chr1	+	22541941	NA	NA	NA	intergenic
chr1:22551727:+	chr1	+	22551727	NA	NA	NA	intergenic
chr1:22573352:+	chr1	+	22573352	NA	NA	NA	intergenic
chr1:22853977:+	chr1	+	22853977	0.362955	NA	Inf	3UTR	9923	ZBTB40
chr1:22854538:+	chr1	+	22854538	1.45182	0.874061	0.568997	3UTR	9923	ZBTB40
chr1:22854982:+	chr1	+	22854982	1.6099	0.43703	0.279271	3UTR	9923	ZBTB40
chr1:22857185:+	chr1	+	22857185	0.621492	0.615853	0.779202	3UTR	9923	ZBTB40
chr1:22857597:+	chr1	+	22857597	0	1.31109	0.357074	3UTR	9923	ZBTB40
chr1:22857644:+	chr1	+	22857644	Inf	0.874061	0.278582	3UTR	9923	ZBTB40
chr1:22903534:+	chr1	+	22903534	3.16752	Inf	NA	intron	2046	EPHA8
chr1:22909818:+	chr1	+	22909818	1.13104	NA	NA	intron	2046	EPHA8
chr1:22910133:+	chr1	+	22910133	0.253209	NA	NA	intron	2046	EPHA8
chr1:22916114:+	chr1	+	22916114	3.60057	Inf	NA	intron	2046	EPHA8
chr1:22930087:+	chr1	+	22930087	0.6516	1.96097	NA	3UTR	2046	EPHA8
chr1:23066574:+	chr1	+	23066574	Inf	NA	NA	intron	2048	EPHB2
chr1:23118220:+	chr1	+	23118220	1.23233	Inf	NA	intron	2048	EPHB2
chr1:23173915:+	chr1	+	23173915	Inf	NA	NA	intron	2048	EPHB2
chr1:23204462:+	chr1	+	23204462	0.24197	NA	NA	intron	2048	EPHB2
chr1:23209335:+	chr1	+	23209335	0	NA	NA	intron	2048	EPHB2
chr1:23241084:+	chr1	+	23241084	Inf	1.16568	NA	3UTR	2048	EPHB2
chr1:23241166:+	chr1	+	23241166	0.781134	0.955564	NA	3UTR	2048	EPHB2
chr1:23241818:+	chr1	+	23241818	1.10572	1.56057	NA	3UTR	2048	EPHB2
chr1:23247993:+	chr1	+	23247993	NA	NA	NA	3UTR	2048	EPHB2
chr1:23276479:-	chr1	-	23276479	NA	NA	0.419998	intergenic
chr1:23335505:-	chr1	-	23335505	0.232291	0.239456	NA	intergenic
chr1:23337327:-	chr1	-	23337327	0.838433	Inf	NA	3UTR	729059	TEX46
chr1:23400022:-	chr1	-	23400022	NA	0	NA	intergenic
chr1:23409643:+	chr1	+	23409643	0.80682	0.952363	Inf	intron	23028	KDM1A
chr1:23410125:+	chr1	+	23410125	Inf	NA	Inf	3UTR	23028	KDM1A
chr1:23410182:+	chr1	+	23410182	1.696	1.54237	1.77555	3UTR	23028	KDM1A
chr1:23410523:-	chr1	-	23410523	0.257652	0.0941853	0.115644	3UTR	7798	LUZP1
chr1:23411280:-	chr1	-	23411280	0	NA	NA	3UTR	7798	LUZP1
chr1:23411433:-	chr1	-	23411433	NA	NA	0	3UTR	7798	LUZP1
chr1:23411458:-	chr1	-	23411458	0.311042	0.0641136	0.197896	3UTR	7798	LUZP1
chr1:23414024:-	chr1	-	23414024	0.378855	0.171482	0.296891	3UTR	7798	LUZP1
chr1:23415077:-	chr1	-	23415077	0.434687	NA	0.141985	3UTR	7798	LUZP1
chr1:23465784:-	chr1	-	23465784	NA	NA	NA	intron	7798	LUZP1
chr1:23470939:-	chr1	-	23470939	NA	NA	NA	intron	7798	LUZP1
chr1:23474829:-	chr1	-	23474829	0	Inf	NA	intron	7798	LUZP1
chr1:23518388:-	chr1	-	23518388	0.852514	NA	Inf	3UTR	3352	HTR1D
chr1:23519148:-	chr1	-	23519148	Inf	NA	NA	3UTR	3352	HTR1D
chr1:23519469:-	chr1	-	23519469	NA	NA	0	3UTR	3352	HTR1D
chr1:23606557:-	chr1	-	23606557	NA	0	NA	ncRNA	100996511	LINC01355
chr1:23607802:-	chr1	-	23607802	0.10129	0.00840198	0.374823	ncRNA	100996511	LINC01355
chr1:23607802:-	chr1	-	23607802	0.10129	0.00840198	0.374823	ncRNA	100996511	LINC01355
chr1:23628394:-	chr1	-	23628394	0.24197	0.0564231	0.856134	3UTR	10236	HNRNPR
chr1:23630032:-	chr1	-	23630032	0.748388	0	NA	3UTR	10236	HNRNPR
chr1:23630264:-	chr1	-	23630264	0.145182	0.572562	0.387477	3UTR	10236	HNRNPR
chr1:23631181:-	chr1	-	23631181	NA	0.0485589	NA	3UTR	10236	HNRNPR
chr1:23633120:-	chr1	-	23633120	1.12863	0.265405	0.746479	3UTR	10236	HNRNPR
chr1:23634061:-	chr1	-	23634061	0.356911	NA	NA	3UTR	10236	HNRNPR
chr1:23635362:-	chr1	-	23635362	Inf	NA	0.641045	3UTR	10236	HNRNPR
chr1:23635940:-	chr1	-	23635940	0.366289	0.506574	0.327833	3UTR	10236	HNRNPR
chr1:23636010:-	chr1	-	23636010	1.28505	0.874061	0.535612	3UTR	10236	HNRNPR
chr1:23636281:-	chr1	-	23636281	0.673206	0.57101	0.83408	3UTR	10236	HNRNPR
chr1:23636550:-	chr1	-	23636550	Inf	NA	0.892686	3UTR	10236	HNRNPR
chr1:23636749:-	chr1	-	23636749	0.627403	Inf	Inf	3UTR	10236	HNRNPR
chr1:23637605:-	chr1	-	23637605	0	0	NA	intron	10236	HNRNPR
chr1:23649984:-	chr1	-	23649984	Inf	Inf	NA	intron	10236	HNRNPR
chr1:23651191:-	chr1	-	23651191	0.112537	0.662526	0.505746	intron	10236	HNRNPR
chr1:23657413:-	chr1	-	23657413	0.202567	Inf	0	intron	10236	HNRNPR
chr1:23682775:-	chr1	-	23682775	0.182014	0.0418234	0.073444	3UTR	80818	ZNF436
chr1:23685945:-	chr1	-	23685945	0.850366	0.132703	NA	3UTR	80818	ZNF436
chr1:23686468:-	chr1	-	23686468	0.0462031	0.0739592	0.141106	3UTR	80818	ZNF436
chr1:23686510:-	chr1	-	23686510	0.123233	0	0.102021	3UTR	80818	ZNF436
chr1:23692878:-	chr1	-	23692878	NA	NA	NA	intron	80818	ZNF436
chr1:23698276:+	chr1	+	23698276	0.135794	0.324472	0.248375	ncRNA	148898	ZNF436-AS1
chr1:23698351:+	chr1	+	23698351	NA	Inf	0	ncRNA	148898	ZNF436-AS1
chr1:23704873:-	chr1	-	23704873	NA	0.107046	0.225919	3UTR	6920	TCEA3
chr1:23706452:-	chr1	-	23706452	NA	Inf	1.19158	3UTR	6920	TCEA3
chr1:23707554:-	chr1	-	23707554	NA	NA	0.219104	3UTR	6920	TCEA3
chr1:23707864:-	chr1	-	23707864	Inf	0.136832	1.15917	3UTR	6920	TCEA3
chr1:23708442:-	chr1	-	23708442	NA	Inf	1.04615	intron	6920	TCEA3
chr1:23709929:-	chr1	-	23709929	NA	NA	0.594139	intron	6920	TCEA3
chr1:23709994:-	chr1	-	23709994	NA	NA	2.17992	intron	6920	TCEA3
chr1:23724482:-	chr1	-	23724482	NA	NA	NA	intron	6920	TCEA3
chr1:23726655:-	chr1	-	23726655	NA	NA	0.319678	intron	6920	TCEA3
chr1:23729972:-	chr1	-	23729972	NA	NA	Inf	intron	6920	TCEA3
chr1:23742914:-	chr1	-	23742914	NA	NA	0	intron	6920	TCEA3
chr1:23755059:-	chr1	-	23755059	1.09624	1.24839	0.847078	3UTR	55616	ASAP3
chr1:23755637:-	chr1	-	23755637	0.337612	5.8289	Inf	3UTR	55616	ASAP3
chr1:23805963:-	chr1	-	23805963	0	0.359185	NA	intron	55616	ASAP3
chr1:23826121:-	chr1	-	23826121	NA	NA	NA	intergenic
chr1:23831704:-	chr1	-	23831704	0.570354	0.512263	0.641045	3UTR	1870	E2F2
chr1:23832133:-	chr1	-	23832133	NA	NA	NA	3UTR	1870	E2F2
chr1:23832163:-	chr1	-	23832163	0.654964	1.90518	Inf	3UTR	1870	E2F2
chr1:23832446:-	chr1	-	23832446	Inf	NA	NA	3UTR	1870	E2F2
chr1:23832922:-	chr1	-	23832922	0.394038	0.257062	0.355681	3UTR	1870	E2F2
chr1:23834782:-	chr1	-	23834782	1.78943	0.174812	0.291852	3UTR	1870	E2F2
chr1:23835740:-	chr1	-	23835740	Inf	Inf	0	3UTR	1870	E2F2
chr1:23835994:-	chr1	-	23835994	3.47749	NA	0.935792	3UTR	1870	E2F2
chr1:23874652:-	chr1	-	23874652	Inf	NA	0.23805	intergenic
chr1:23875672:-	chr1	-	23875672	0.145182	NA	0.662598	3UTR	3399	ID3
chr1:23883931:-	chr1	-	23883931	0.298671	0.33233	0.208635	3UTR	3399	ID3
chr1:23884417:-	chr1	-	23884417	0.53369	0.513235	0.88091	3UTR	3399	ID3
chr1:23884454:-	chr1	-	23884454	0.611905	0.427775	0.446524	3UTR	3399	ID3
chr1:23888097:+	chr1	+	23888097	0	NA	NA	intergenic
chr1:23888252:-	chr1	-	23888252	NA	NA	NA	intergenic
chr1:23928745:+	chr1	+	23928745	NA	NA	Inf	intergenic
chr1:23940250:-	chr1	-	23940250	NA	NA	NA	intergenic
chr1:24021774:+	chr1	+	24021774	0.289873	Inf	Inf	intron	6135	RPL11
chr1:24022908:+	chr1	+	24022908	0.748479	1.39381	0.579827	3UTR	6135	RPL11
chr1:24023325:+	chr1	+	24023325	0.95003	2.33174	Inf	3UTR	6135	RPL11
chr1:24024772:+	chr1	+	24024772	0	NA	NA	3UTR	6135	RPL11
chr1:24024917:+	chr1	+	24024917	0.161429	0.43703	0	3UTR	6135	RPL11
chr1:24075693:-	chr1	-	24075693	NA	NA	NA	intergenic
chr1:24078711:+	chr1	+	24078711	NA	NA	NA	intron	6924	ELOA
chr1:24086313:+	chr1	+	24086313	0.4353	NA	0.604493	3UTR	6924	ELOA
chr1:24086396:+	chr1	+	24086396	0.993516	0.493447	1.02477	3UTR	6924	ELOA
chr1:24087009:-	chr1	-	24087009	0.684555	0.839073	0.331706	p-lncRNA	100506963	ELOA-AS1
chr1:24087099:+	chr1	+	24087099	0.25909	0.315156	0.42425	3UTR	6924	ELOA
chr1:24087100:-	chr1	-	24087100	0.648717	Inf	Inf	p-lncRNA	100506963	ELOA-AS1
chr1:24087170:+	chr1	+	24087170	NA	0.0478913	0	3UTR	6924	ELOA
chr1:24088331:+	chr1	+	24088331	0.410399	0.207517	0.16741	3UTR	6924	ELOA
chr1:24088459:+	chr1	+	24088459	0	NA	NA	3UTR	6924	ELOA
chr1:24088549:+	chr1	+	24088549	0.350232	0.0714299	0.156423	3UTR	6924	ELOA
chr1:24089965:-	chr1	-	24089965	0.0558392	0.133752	0.0473285	p-lncRNA	100506963	ELOA-AS1
chr1:24092042:-	chr1	-	24092042	NA	NA	NA	p-lncRNA	100506963	ELOA-AS1
chr1:24098235:-	chr1	-	24098235	NA	NA	NA	p-lncRNA	100506963	ELOA-AS1
chr1:24103509:-	chr1	-	24103509	0.048394	0.588171	0.183156	p-lncRNA	100506963	ELOA-AS1
chr1:24114164:+	chr1	+	24114164	1.51512	NA	NA	3UTR	57095	PITHD1
chr1:24114192:+	chr1	+	24114192	1.0272	2.43554	0.64076	3UTR	57095	PITHD1
chr1:24114265:+	chr1	+	24114265	4.45661	NA	0.52202	3UTR	57095	PITHD1
chr1:24114722:+	chr1	+	24114722	0.719589	0.583811	0.776818	3UTR	57095	PITHD1
chr1:24122029:+	chr1	+	24122029	2.09852	2.63074	2.50672	3UTR	11313	LYPLA2
chr1:24122089:-	chr1	-	24122089	1.52248	2.06067	1.43133	3UTR	2582	GALE
chr1:24128291:-	chr1	-	24128291	0.168806	Inf	0.612576	3UTR	3155	HMGCL
chr1:24128375:-	chr1	-	24128375	1.36275	1.37609	1.43141	3UTR	3155	HMGCL
chr1:24136019:-	chr1	-	24136019	1.56994	1.40335	1.28753	intron	3155	HMGCL
chr1:24151250:-	chr1	-	24151250	NA	NA	1.06531	intron	3155	HMGCL
chr1:24171585:-	chr1	-	24171585	1.59263	0.844666	3.94293	3UTR	2517	FUCA1
chr1:24283139:-	chr1	-	24283139	NA	NA	NA	intergenic
chr1:24287766:+	chr1	+	24287766	1.01284	NA	NA	intron	55629	PNRC2
chr1:24288176:+	chr1	+	24288176	0.587075	Inf	NA	CDS	55629	PNRC2
chr1:24289171:+	chr1	+	24289171	0.440575	0.384577	0.570696	3UTR	55629	PNRC2
chr1:24289217:+	chr1	+	24289217	0.126605	0	0.567941	3UTR	55629	PNRC2
chr1:24289312:+	chr1	+	24289312	0.181477	0.0336177	0.283971	3UTR	55629	PNRC2
chr1:24289843:+	chr1	+	24289843	0.168806	0.199368	1.03467	3UTR	55629	PNRC2
chr1:24289952:+	chr1	+	24289952	0.166888	0.0956479	0.129252	3UTR	55629	PNRC2
chr1:24290038:+	chr1	+	24290038	NA	Inf	NA	3UTR	55629	PNRC2
chr1:24291129:+	chr1	+	24291129	NA	0	NA	3UTR	55629	PNRC2
chr1:24291298:-	chr1	-	24291298	0.532304	0.271266	0.336787	3UTR	10772	SRSF10
chr1:24291363:-	chr1	-	24291363	1.35448	0.697428	NA	3UTR	10772	SRSF10
chr1:24291415:-	chr1	-	24291415	0.668198	0.199403	0.908716	3UTR	10772	SRSF10
chr1:24291888:-	chr1	-	24291888	0.535507	0.183189	0	3UTR	10772	SRSF10
chr1:24292799:-	chr1	-	24292799	NA	0	0	3UTR	10772	SRSF10
chr1:24292935:-	chr1	-	24292935	0.481999	0.200413	0.410915	3UTR	10772	SRSF10
chr1:24293174:-	chr1	-	24293174	Inf	NA	Inf	3UTR	10772	SRSF10
chr1:24293226:-	chr1	-	24293226	0.648356	0.193575	0.476641	3UTR	10772	SRSF10
chr1:24293750:-	chr1	-	24293750	0.286939	0.522616	1.71227	3UTR	10772	SRSF10
chr1:24293824:-	chr1	-	24293824	0.990358	NA	NA	3UTR	10772	SRSF10
chr1:24293849:-	chr1	-	24293849	0.455363	0.746594	0.21907	3UTR	10772	SRSF10
chr1:24293953:-	chr1	-	24293953	0.599761	0.453516	1.02733	3UTR	10772	SRSF10
chr1:24295570:-	chr1	-	24295570	0.218788	0.159307	0.17503	intron	10772	SRSF10
chr1:24297296:-	chr1	-	24297296	1.378	0.43703	0.975159	intron	10772	SRSF10
chr1:24297465:-	chr1	-	24297465	0.499868	0.393492	0.516051	intron	10772	SRSF10
chr1:24300158:-	chr1	-	24300158	NA	NA	Inf	intron	10772	SRSF10
chr1:24304175:-	chr1	-	24304175	0.24197	NA	0.0892686	intron	10772	SRSF10
chr1:24305069:-	chr1	-	24305069	0.506418	NA	Inf	intron	10772	SRSF10
chr1:24334320:-	chr1	-	24334320	2.28251	2.60215	1.83728	intergenic
chr1:24363080:+	chr1	+	24363080	NA	NA	Inf	intergenic
chr1:24378582:-	chr1	-	24378582	NA	NA	0.497371	intergenic
chr1:24382531:-	chr1	-	24382531	NA	NA	1.14597	3UTR	127294	MYOM3
chr1:24414528:+	chr1	+	24414528	NA	NA	Inf	intergenic
chr1:24446261:-	chr1	-	24446261	NA	Inf	1.09061	3UTR	58985	IL22RA1
chr1:24448956:-	chr1	-	24448956	NA	NA	0	intron	58985	IL22RA1
chr1:24456302:+	chr1	+	24456302	NA	NA	0.292126	intergenic
chr1:24477702:-	chr1	-	24477702	0.8164	Inf	Inf	intergenic
chr1:24480639:-	chr1	-	24480639	0.212071	0.0684161	0.142318	3UTR	163702	IFNLR1
chr1:24481470:-	chr1	-	24481470	Inf	NA	NA	3UTR	163702	IFNLR1
chr1:24482962:-	chr1	-	24482962	0.120985	NA	0.129078	3UTR	163702	IFNLR1
chr1:24482994:-	chr1	-	24482994	NA	NA	0	3UTR	163702	IFNLR1
chr1:24497686:-	chr1	-	24497686	0.103701	NA	0.119025	intron	163702	IFNLR1
chr1:24632418:-	chr1	-	24632418	NA	NA	NA	p-lncRNA
chr1:24644732:-	chr1	-	24644732	0	NA	NA	p-lncRNA
chr1:24650576:+	chr1	+	24650576	0.153005	NA	NA	intron	57822	GRHL3
chr1:24682319:-	chr1	-	24682319	Inf	NA	NA	3UTR	90529	STPG1
chr1:24683489:-	chr1	-	24683489	1.38222	0.682151	0.402996	3UTR	90529	STPG1
chr1:24683576:-	chr1	-	24683576	Inf	NA	NA	3UTR	90529	STPG1
chr1:24684587:-	chr1	-	24684587	NA	Inf	Inf	3UTR	90529	STPG1
chr1:24693470:-	chr1	-	24693470	Inf	0.655546	0.141985	intron	90529	STPG1
chr1:24696160:-	chr1	-	24696160	0.627403	NA	Inf	intron	90529	STPG1
chr1:24696227:-	chr1	-	24696227	2.32119	0.359185	0.141985	CDS	90529	STPG1
chr1:24706072:-	chr1	-	24706072	1.05085	2.46194	0.338905	intron	90529	STPG1
chr1:24715359:-	chr1	-	24715359	NA	Inf	NA	intron	90529	STPG1
chr1:24739699:-	chr1	-	24739699	NA	NA	NA	intron	90529	STPG1
chr1:24748989:+	chr1	+	24748989	1.47291	NA	0.227177	intron	57185	NIPAL3
chr1:24781314:+	chr1	+	24781314	NA	Inf	0.292126	intron	57185	NIPAL3
chr1:24783796:+	chr1	+	24783796	0.145182	NA	NA	intron	57185	NIPAL3
chr1:24793196:+	chr1	+	24793196	0.832791	Inf	0.9715	intron	57185	NIPAL3
chr1:24795760:+	chr1	+	24795760	Inf	Inf	Inf	3UTR	57185	NIPAL3
chr1:24795821:+	chr1	+	24795821	1.29688	1.74503	1.05171	3UTR	57185	NIPAL3
chr1:24798587:+	chr1	+	24798587	0.617373	NA	Inf	3UTR	57185	NIPAL3
chr1:24799427:+	chr1	+	24799427	NA	NA	NA	3UTR	57185	NIPAL3
chr1:24799466:+	chr1	+	24799466	0.503822	0.507026	0.538022	3UTR	57185	NIPAL3
chr1:24800481:+	chr1	+	24800481	Inf	Inf	NA	3UTR	57185	NIPAL3
chr1:24801742:+	chr1	+	24801742	0	NA	NA	3UTR	57185	NIPAL3
chr1:24803229:+	chr1	+	24803229	0.35619	0.337051	0	intergenic
chr1:24818928:+	chr1	+	24818928	NA	NA	NA	intergenic
chr1:24831189:-	chr1	-	24831189	NA	NA	NA	intergenic
chr1:24842645:+	chr1	+	24842645	NA	NA	NA	intron	11123	RCAN3
chr1:24844350:+	chr1	+	24844350	NA	NA	NA	intron	11123	RCAN3
chr1:24847529:-	chr1	-	24847529	NA	NA	Inf	intergenic
chr1:24862242:+	chr1	+	24862242	0.733265	1.4727	1.17702	3UTR	11123	RCAN3
chr1:24863506:+	chr1	+	24863506	0.568309	0.552216	0.56402	3UTR	11123	RCAN3
chr1:24866059:+	chr1	+	24866059	NA	NA	NA	3UTR	11123	RCAN3
chr1:24867531:+	chr1	+	24867531	1.08947	0.21891	0.735702	3UTR	11123	RCAN3
chr1:24883534:+	chr1	+	24883534	NA	0.43703	1.66262	intron	400746	NCMAP
chr1:24883705:+	chr1	+	24883705	NA	NA	0.442266	intron	400746	NCMAP
chr1:24933106:+	chr1	+	24933106	NA	NA	Inf	3UTR	400746	NCMAP
chr1:24933461:+	chr1	+	24933461	NA	NA	0.878134	3UTR	400746	NCMAP
chr1:24934003:+	chr1	+	24934003	NA	NA	Inf	3UTR	400746	NCMAP
chr1:24968662:-	chr1	-	24968662	NA	0.828537	Inf	intergenic
chr1:24987953:+	chr1	+	24987953	0	NA	Inf	intron	10250	SRRM1
chr1:24999289:+	chr1	+	24999289	0.686229	0.452006	0.465031	3UTR	10250	SRRM1
chr1:24999429:+	chr1	+	24999429	0.547776	1.59243	0.47301	3UTR	10250	SRRM1
chr1:24999543:+	chr1	+	24999543	0.759628	0.349624	0.49906	3UTR	10250	SRRM1
chr1:24999704:+	chr1	+	24999704	Inf	NA	NA	3UTR	10250	SRRM1
chr1:24999758:+	chr1	+	24999758	0.523962	0.345674	0.688116	3UTR	10250	SRRM1
chr1:25003691:+	chr1	+	25003691	NA	NA	NA	3UTR	10250	SRRM1
chr1:25010669:-	chr1	-	25010669	NA	NA	NA	intergenic
chr1:25167444:+	chr1	+	25167444	2.62111	1.51064	2.19696	3UTR	25932	CLIC4
chr1:25168282:+	chr1	+	25168282	Inf	Inf	1.35097	3UTR	25932	CLIC4
chr1:25168453:+	chr1	+	25168453	0.145182	Inf	1.2804	3UTR	25932	CLIC4
chr1:25168512:+	chr1	+	25168512	NA	Inf	Inf	3UTR	25932	CLIC4
chr1:25168799:+	chr1	+	25168799	0.145182	NA	Inf	3UTR	25932	CLIC4
chr1:25169237:+	chr1	+	25169237	1.00704	0.945429	0.35769	3UTR	25932	CLIC4
chr1:25169600:+	chr1	+	25169600	Inf	Inf	1.06531	3UTR	25932	CLIC4
chr1:25170159:+	chr1	+	25170159	0.161313	0.0971179	0.459814	3UTR	25932	CLIC4
chr1:25170763:+	chr1	+	25170763	0.546646	0.490294	1.31133	3UTR	25932	CLIC4
chr1:25170812:+	chr1	+	25170812	0.531041	0.329461	0.333218	3UTR	25932	CLIC4
chr1:25175507:+	chr1	+	25175507	0	Inf	NA	3UTR	25932	CLIC4
chr1:25178811:+	chr1	+	25178811	NA	NA	NA	3UTR	25932	CLIC4
chr1:25226002:-	chr1	-	25226002	0.473099	0.096784	0.355386	3UTR	864	RUNX3
chr1:25226055:-	chr1	-	25226055	1.40113	NA	NA	3UTR	864	RUNX3
chr1:25491460:-	chr1	-	25491460	NA	NA	Inf	intergenic
chr1:25492618:-	chr1	-	25492618	NA	NA	0.0567941	intergenic
chr1:25547188:-	chr1	-	25547188	0.261438	0.123978	0.592406	3UTR	25949	SYF2
chr1:25549177:-	chr1	-	25549177	0.716403	0.584048	0.801582	3UTR	25949	SYF2
chr1:25549485:-	chr1	-	25549485	0.352542	0.341803	0.619654	3UTR	25949	SYF2
chr1:25549601:-	chr1	-	25549601	0.801268	0.524	0.54594	3UTR	25949	SYF2
chr1:25549768:-	chr1	-	25549768	0.48956	1.31109	0.141985	CDS	25949	SYF2
chr1:25559570:+	chr1	+	25559570	1.45182	0	0.567941	intergenic
chr1:25566744:+	chr1	+	25566744	NA	NA	Inf	intergenic
chr1:25567384:+	chr1	+	25567384	NA	NA	NA	intergenic
chr1:25568650:-	chr1	-	25568650	0	Inf	0	3UTR	57035	RSRP1
chr1:25568740:-	chr1	-	25568740	0.0646803	0.0608569	0.0742096	3UTR	57035	RSRP1
chr1:25568929:+	chr1	+	25568929	NA	NA	NA	intergenic
chr1:25569057:+	chr1	+	25569057	NA	0	0.0595124	intergenic
chr1:25570551:-	chr1	-	25570551	NA	NA	0.0946569	intron	57035	RSRP1
chr1:25570791:-	chr1	-	25570791	0.979119	NA	Inf	intron	57035	RSRP1
chr1:25573985:-	chr1	-	25573985	NA	NA	NA	5UTR	57035	RSRP1
chr1:25574824:+	chr1	+	25574824	0.430123	0.731036	0.628158	intergenic
chr1:25576465:-	chr1	-	25576465	NA	0.096641	0.264532	intron	57035	RSRP1
chr1:25580144:-	chr1	-	25580144	NA	Inf	0.451731	intron	57035	RSRP1
chr1:25588769:-	chr1	-	25588769	0.120985	0.0582707	0.201498	intron	57035	RSRP1
chr1:25588991:-	chr1	-	25588991	0.506418	0.0546288	NA	intron	57035	RSRP1
chr1:25590267:-	chr1	-	25590267	0	0.108844	0.425956	intron	57035	RSRP1
chr1:25595953:-	chr1	-	25595953	NA	NA	NA	intron	57035	RSRP1
chr1:25629226:-	chr1	-	25629226	NA	0.298755	0.360667	intron	57035	RSRP1
chr1:25639913:-	chr1	-	25639913	NA	NA	NA	intron	57035	RSRP1
chr1:25649240:-	chr1	-	25649240	NA	0	NA	intron	57035	RSRP1
chr1:25659096:-	chr1	-	25659096	NA	0.15828	0.295017	intron	57035	RSRP1
chr1:25659169:-	chr1	-	25659169	NA	0.319275	NA	intron	57035	RSRP1
chr1:25659317:-	chr1	-	25659317	NA	0.112845	0.357074	intron	57035	RSRP1
chr1:25662292:-	chr1	-	25662292	NA	0.0312165	NA	intron	57035	RSRP1
chr1:25667326:+	chr1	+	25667326	0.830777	NA	0.227177	intron	23585	TMEM50A
chr1:25676096:+	chr1	+	25676096	NA	NA	NA	intron	23585	TMEM50A
chr1:25685123:+	chr1	+	25685123	NA	NA	Inf	intron	23585	TMEM50A
chr1:25687485:+	chr1	+	25687485	3.88276	0.628596	Inf	3UTR	23585	TMEM50A
chr1:25687559:+	chr1	+	25687559	Inf	NA	Inf	3UTR	23585	TMEM50A
chr1:25687631:+	chr1	+	25687631	1.83082	0.730058	2.17196	3UTR	23585	TMEM50A
chr1:25688001:+	chr1	+	25688001	0.706903	0.699963	1.20899	3UTR	23585	TMEM50A
chr1:25688852:+	chr1	+	25688852	1.76729	0.91394	1.14097	3UTR	23585	TMEM50A
chr1:25695193:+	chr1	+	25695193	Inf	0.915943	Inf	intergenic
chr1:25741813:-	chr1	-	25741813	NA	NA	NA	intron	6006	RHCE
chr1:25752641:-	chr1	-	25752641	NA	NA	NA	intergenic
chr1:25766912:+	chr1	+	25766912	NA	NA	NA	intron	55219	MACO1
chr1:25825053:+	chr1	+	25825053	1.0593	0.269826	1.18714	3UTR	55219	MACO1
chr1:25825223:+	chr1	+	25825223	0.99642	0.370571	0.657843	3UTR	55219	MACO1
chr1:25825297:+	chr1	+	25825297	0.941964	0.405684	0.488013	3UTR	55219	MACO1
chr1:25825931:+	chr1	+	25825931	0.768979	0.358685	0.590815	3UTR	55219	MACO1
chr1:25826033:+	chr1	+	25826033	0.616164	0.291354	NA	3UTR	55219	MACO1
chr1:25826278:+	chr1	+	25826278	0.271787	0.196696	0.589186	3UTR	55219	MACO1
chr1:25826574:+	chr1	+	25826574	0.506418	Inf	NA	3UTR	55219	MACO1
chr1:25826643:+	chr1	+	25826643	NA	Inf	NA	3UTR	55219	MACO1
chr1:25826700:+	chr1	+	25826700	1.1732	0.255812	0.447646	3UTR	55219	MACO1
chr1:25829723:+	chr1	+	25829723	Inf	0	NA	3UTR	55219	MACO1
chr1:25895377:+	chr1	+	25895377	1.26487	1.46517	1.29592	3UTR	26119	LDLRAP1
chr1:25916894:+	chr1	+	25916894	2.37607	Inf	NA	e-lncRNA
chr1:25916965:+	chr1	+	25916965	Inf	Inf	NA	e-lncRNA
chr1:25917123:+	chr1	+	25917123	5.1488	Inf	NA	e-lncRNA
chr1:26110941:+	chr1	+	26110941	0.513672	0.199009	NA	3UTR	57134	MAN1C1
chr1:26112698:+	chr1	+	26112698	0.791015	0.580037	NA	3UTR	57134	MAN1C1
chr1:26143182:-	chr1	-	26143182	NA	NA	0	ncRNA	646471	LOC646471
chr1:26143231:+	chr1	+	26143231	0.265881	1.47432	1.57543	3UTR	57190	SELENON
chr1:26143237:-	chr1	-	26143237	Inf	1.1385	0.342209	ncRNA	646471	LOC646471
chr1:26144712:+	chr1	+	26144712	1.71995	2.00607	2.49396	3UTR	57190	SELENON
chr1:26144984:+	chr1	+	26144984	Inf	Inf	Inf	3UTR	57190	SELENON
chr1:26151727:-	chr1	-	26151727	0.222269	NA	NA	3UTR	79000	AUNIP
chr1:26151781:-	chr1	-	26151781	NA	0	NA	3UTR	79000	AUNIP
chr1:26155391:-	chr1	-	26155391	0.072591	Inf	0	3UTR	79000	AUNIP
chr1:26158315:-	chr1	-	26158315	NA	NA	NA	3UTR	79000	AUNIP
chr1:26158400:-	chr1	-	26158400	0.45526	0.499759	0.141985	3UTR	79000	AUNIP
chr1:26158779:+	chr1	+	26158779	0.891683	0.77352	0.56491	3UTR	56181	MTFR1L
chr1:26159429:+	chr1	+	26159429	0.898965	1.04734	0.687128	3UTR	56181	MTFR1L
chr1:26160305:-	chr1	-	26160305	Inf	NA	NA	intron	79000	AUNIP
chr1:26160497:-	chr1	-	26160497	0.296498	0.286272	0.172974	intron	79000	AUNIP
chr1:26161284:-	chr1	-	26161284	0.248392	NA	NA	intron	79000	AUNIP
chr1:26161316:-	chr1	-	26161316	0.538857	0.36987	0.440734	intron	79000	AUNIP
chr1:26161414:-	chr1	-	26161414	0.368575	0	NA	intron	79000	AUNIP
chr1:26162360:+	chr1	+	26162360	0.506418	1.13446	NA	3UTR	56181	MTFR1L
chr1:26187701:-	chr1	-	26187701	0.168806	0.198889	1.46274	3UTR	164091	PAQR7
chr1:26187979:-	chr1	-	26187979	0.542093	0.358615	0.508525	3UTR	164091	PAQR7
chr1:26189187:-	chr1	-	26189187	Inf	Inf	0.892583	3UTR	164091	PAQR7
chr1:26203660:+	chr1	+	26203660	NA	NA	NA	intergenic
chr1:26219653:-	chr1	-	26219653	NA	0	NA	intron	3925	STMN1
chr1:26224741:-	chr1	-	26224741	NA	0.366377	NA	intron	3925	STMN1
chr1:26226369:-	chr1	-	26226369	Inf	1.00153	Inf	intron	3925	STMN1
chr1:26226611:-	chr1	-	26226611	2.33642	1.39601	1.77295	intron	3925	STMN1
chr1:26226750:-	chr1	-	26226750	9.70029	1.27235	0.973752	intron	3925	STMN1
chr1:26226945:-	chr1	-	26226945	1.01284	1.04614	Inf	intron	3925	STMN1
chr1:26227009:-	chr1	-	26227009	0.870944	1.1922	2.24788	intron	3925	STMN1
chr1:26227062:-	chr1	-	26227062	1.41883	1.34685	0.976496	intron	3925	STMN1
chr1:26227184:-	chr1	-	26227184	2.35104	1.24121	0.930404	intron	3925	STMN1
chr1:26227304:-	chr1	-	26227304	4.86188	Inf	Inf	intron	3925	STMN1
chr1:26227451:-	chr1	-	26227451	Inf	0.319275	4.20335	intron	3925	STMN1
chr1:26227900:-	chr1	-	26227900	1.45182	0.647048	1.77693	intron	3925	STMN1
chr1:26282441:-	chr1	-	26282441	0.72591	0	0.119025	3UTR	5051	PAFAH2
chr1:26286227:-	chr1	-	26286227	NA	0.43703	NA	3UTR	5051	PAFAH2
chr1:26286258:-	chr1	-	26286258	0.376954	0.356227	0.263397	3UTR	5051	PAFAH2
chr1:26286992:-	chr1	-	26286992	0.506418	0.435024	0.2134	3UTR	5051	PAFAH2
chr1:26287051:-	chr1	-	26287051	0.253209	0.247163	0.0649226	3UTR	5051	PAFAH2
chr1:26287963:-	chr1	-	26287963	1.64801	0.15175	1.36714	3UTR	5051	PAFAH2
chr1:26362939:+	chr1	+	26362939	1.95824	3.86226	NA	3UTR	2134	EXTL1
chr1:26377792:-	chr1	-	26377792	NA	0.262218	NA	intergenic
chr1:26449631:+	chr1	+	26449631	NA	NA	NA	3UTR	149420	PDIK1L
chr1:26449659:+	chr1	+	26449659	0	NA	NA	3UTR	149420	PDIK1L
chr1:26449977:+	chr1	+	26449977	0	NA	0.119025	3UTR	149420	PDIK1L
chr1:26450023:+	chr1	+	26450023	NA	NA	0	3UTR	149420	PDIK1L
chr1:26450200:+	chr1	+	26450200	0	NA	NA	3UTR	149420	PDIK1L
chr1:26451980:+	chr1	+	26451980	0	0.043703	0	3UTR	149420	PDIK1L
chr1:26452034:+	chr1	+	26452034	0.0393881	0.0169721	0.0532445	3UTR	149420	PDIK1L
chr1:26452398:+	chr1	+	26452398	0	0	NA	intergenic
chr1:26489119:+	chr1	+	26489119	0.440393	0.641472	NA	3UTR	79927	FAM110D
chr1:26497361:+	chr1	+	26497361	2.2893	2.42434	3.01818	3UTR	51042	ZNF593
chr1:26516375:+	chr1	+	26516375	0.587075	0.960415	1.41216	3UTR	10256	CNKSR1
chr1:26547632:-	chr1	-	26547632	NA	NA	NA	intergenic
chr1:26548057:+	chr1	+	26548057	NA	NA	NA	intergenic
chr1:26551072:-	chr1	-	26551072	NA	NA	Inf	p-lncRNA
chr1:26556335:+	chr1	+	26556335	NA	NA	0.357074	intergenic
chr1:26586646:+	chr1	+	26586646	0.759628	NA	0.0510106	intron	64793	CEP85
chr1:26590307:+	chr1	+	26590307	0.0362955	0	0.26101	intron	64793	CEP85
chr1:26593182:+	chr1	+	26593182	0	NA	NA	intron	64793	CEP85
chr1:26593287:+	chr1	+	26593287	0	1.23325	NA	intron	64793	CEP85
chr1:26603361:-	chr1	-	26603361	0.120985	0.668227	NA	3UTR	91544	UBXN11
chr1:26603953:+	chr1	+	26603953	0	NA	Inf	3UTR	64793	CEP85
chr1:26605235:+	chr1	+	26605235	0.455795	0.286931	2.77505	3UTR	64793	CEP85
chr1:26605298:+	chr1	+	26605298	0.389681	0.257949	0.31158	3UTR	64793	CEP85
chr1:26607812:+	chr1	+	26607812	Inf	2.70595	Inf	3UTR	83442	SH3BGRL3
chr1:26608013:+	chr1	+	26608013	1.49241	2.56088	1.57481	3UTR	83442	SH3BGRL3
chr1:26608182:+	chr1	+	26608182	NA	NA	NA	3UTR	83442	SH3BGRL3
chr1:26608666:-	chr1	-	26608666	NA	NA	NA	3UTR	91544	UBXN11
chr1:26608773:-	chr1	-	26608773	1.9624	4.93464	Inf	3UTR	91544	UBXN11
chr1:26633597:+	chr1	+	26633597	NA	NA	NA	intergenic
chr1:26648356:-	chr1	-	26648356	1.23446	0.732653	0.629363	3UTR	55057	CRYBG2
chr1:26756648:-	chr1	-	26756648	0	NA	NA	p-lncRNA
chr1:26757246:-	chr1	-	26757246	0.159443	0.103063	0.0837496	p-lncRNA
chr1:26768726:+	chr1	+	26768726	0	0	NA	intron	79947	DHDDS
chr1:26769573:+	chr1	+	26769573	0.410776	0	NA	intron	79947	DHDDS
chr1:26775056:+	chr1	+	26775056	1.14159	0.667989	0.14283	intron	79947	DHDDS
chr1:26775152:+	chr1	+	26775152	1.04201	NA	0.284815	intron	79947	DHDDS
chr1:26779708:-	chr1	-	26779708	NA	NA	NA	e-lncRNA
chr1:26779870:+	chr1	+	26779870	0.217773	0.176937	NA	intron	79947	DHDDS
chr1:26781082:-	chr1	-	26781082	NA	Inf	NA	e-lncRNA
chr1:26789252:-	chr1	-	26789252	0.616164	0.130774	0.0873756	e-lncRNA	101928324	DHDDS-AS1
chr1:26790897:+	chr1	+	26790897	0.748388	NA	NA	intron	79947	DHDDS
chr1:26794108:-	chr1	-	26794108	NA	NA	NA	e-lncRNA
chr1:26794172:-	chr1	-	26794172	0.24197	NA	NA	e-lncRNA
chr1:26795717:+	chr1	+	26795717	2.29585	Inf	0.751809	3UTR	79947	DHDDS
chr1:26795762:+	chr1	+	26795762	Inf	NA	1.35097	3UTR	79947	DHDDS
chr1:26795896:+	chr1	+	26795896	0.829045	Inf	Inf	3UTR	79947	DHDDS
chr1:26796196:+	chr1	+	26796196	NA	NA	Inf	3UTR	79947	DHDDS
chr1:26796595:+	chr1	+	26796595	NA	NA	NA	3UTR	79947	DHDDS
chr1:26796701:+	chr1	+	26796701	NA	NA	NA	3UTR	79947	DHDDS
chr1:26797162:+	chr1	+	26797162	0.64916	0.567229	1.86425	3UTR	79947	DHDDS
chr1:26797797:+	chr1	+	26797797	1.53428	1.07013	1.9307	3UTR	79947	DHDDS
chr1:26801723:+	chr1	+	26801723	0.828276	1.49197	2.75978	3UTR	3151	HMGN2
chr1:26801751:+	chr1	+	26801751	NA	NA	NA	3UTR	3151	HMGN2
chr1:26801841:+	chr1	+	26801841	1.06857	Inf	Inf	3UTR	3151	HMGN2
chr1:26802475:+	chr1	+	26802475	3.47749	Inf	NA	3UTR	3151	HMGN2
chr1:26803133:+	chr1	+	26803133	0.530105	1.0803	0.161608	3UTR	3151	HMGN2
chr1:26804747:+	chr1	+	26804747	0	0.662526	NA	3UTR	3151	HMGN2
chr1:26805640:+	chr1	+	26805640	0.145182	2.50443	NA	intergenic
chr1:26820607:-	chr1	-	26820607	NA	0	NA	p-lncRNA
chr1:26824702:-	chr1	-	26824702	0	0.0871785	Inf	p-lncRNA
chr1:26829035:+	chr1	+	26829035	NA	NA	NA	p-lncRNA
chr1:26900955:+	chr1	+	26900955	4.00639	Inf	Inf	3UTR	6195	RPS6KA1
chr1:26901516:+	chr1	+	26901516	1.8165	2.27783	1.45742	3UTR	6195	RPS6KA1
chr1:27018638:-	chr1	-	27018638	1.08886	1.61337	Inf	p-lncRNA	101928728	LOC101928728
chr1:27025118:+	chr1	+	27025118	0	NA	Inf	intron	8289	ARID1A
chr1:27108595:+	chr1	+	27108595	0.459549	0.267693	0.221466	3UTR	8289	ARID1A
chr1:27117985:+	chr1	+	27117985	NA	NA	NA	intron	55650	PIGV
chr1:27121451:+	chr1	+	27121451	1.01529	1.22126	1.83598	CDS	55650	PIGV
chr1:27124411:+	chr1	+	27124411	0.72591	1.08783	1.22413	3UTR	55650	PIGV
chr1:27124793:+	chr1	+	27124793	1.07511	0.832922	1.09291	3UTR	55650	PIGV
chr1:27127150:+	chr1	+	27127150	0.379814	0.507371	1.54451	3UTR	55650	PIGV
chr1:27137518:+	chr1	+	27137518	NA	NA	NA	intergenic
chr1:27180434:+	chr1	+	27180434	1.48554	Inf	1.37675	3UTR	84243	ZDHHC18
chr1:27182208:+	chr1	+	27182208	0.979488	0.547352	1.23361	3UTR	84243	ZDHHC18
chr1:27184092:+	chr1	+	27184092	0.265881	0.512875	0.743066	3UTR	84243	ZDHHC18
chr1:27190947:+	chr1	+	27190947	1.73875	NA	1.24512	3UTR	2810	SFN
chr1:27202146:-	chr1	-	27202146	0.337612	0.305259	0.463141	3UTR	54707	GPN2
chr1:27202623:-	chr1	-	27202623	0.262427	0.170008	0.259424	3UTR	54707	GPN2
chr1:27203227:-	chr1	-	27203227	Inf	0.43703	NA	3UTR	54707	GPN2
chr1:27205872:-	chr1	-	27205872	1.05903	0.882272	1.45701	3UTR	54707	GPN2
chr1:27207545:-	chr1	-	27207545	0.748388	0.43703	0.18166	intron	54707	GPN2
chr1:27207604:-	chr1	-	27207604	Inf	0.218515	0.4268	intron	54707	GPN2
chr1:27216979:-	chr1	-	27216979	0.652601	0.408886	0.610723	3UTR	63906	GPATCH3
chr1:27237975:-	chr1	-	27237975	0	NA	0.201773	3UTR	8431	NR0B2
chr1:27254665:+	chr1	+	27254665	0	0	0.0473285	intron	10726	NUDC
chr1:27259328:+	chr1	+	27259328	NA	0	Inf	intron	10726	NUDC
chr1:27268151:+	chr1	+	27268151	NA	NA	Inf	CDS	10726	NUDC
chr1:27272888:+	chr1	+	27272888	1.11139	1.35121	1.01303	3UTR	10726	NUDC
chr1:27273067:+	chr1	+	27273067	1.43181	2.04184	1.11296	3UTR	10726	NUDC
chr1:27273362:+	chr1	+	27273362	0.612009	0.707625	1.42267	3UTR	10726	NUDC
chr1:27276053:-	chr1	-	27276053	NA	NA	0.349166	3UTR	126695	KDF1
chr1:27307522:+	chr1	+	27307522	1.31801	2.00118	1.03118	intergenic
chr1:27321234:+	chr1	+	27321234	NA	NA	Inf	intron	388610	TRNP1
chr1:27321286:+	chr1	+	27321286	NA	NA	Inf	intron	388610	TRNP1
chr1:27322113:+	chr1	+	27322113	1.51926	NA	0.593699	intron	388610	TRNP1
chr1:27326635:+	chr1	+	27326635	Inf	NA	1.30791	3UTR	388610	TRNP1
chr1:27326702:+	chr1	+	27326702	0.748388	Inf	1.20955	3UTR	388610	TRNP1
chr1:27326758:+	chr1	+	27326758	0.579582	1.8439	1.00194	3UTR	388610	TRNP1
chr1:27327147:+	chr1	+	27327147	1.31493	1.77477	0.754142	3UTR	388610	TRNP1
chr1:27327193:+	chr1	+	27327193	Inf	NA	1.51113	3UTR	388610	TRNP1
chr1:27327235:+	chr1	+	27327235	NA	NA	0.815492	3UTR	388610	TRNP1
chr1:27327377:+	chr1	+	27327377	1.33801	6.20802	1.42079	3UTR	388610	TRNP1
[truncated: 63,536 more rows]
